# Supplementary material for: Methyl 4-[5-(4-fluoro­phen­yl)-4-(pyridin-4-yl)-1H-imidazol-2-ylsulfan­yl]butanoate
Source: Acta Crystallogr Sect E Struct Rep Online. 2008 Jun 7;64(Pt 7):o1183–4. doi: 10.1107/S1600536808016000 (PMC2961725; doi:10.1107/S1600536808016000)
Supplement: Supplementary file 1 [file e-64-o1183-sup1.cif]

##############################################################################
###                                                                        ###
###        Electronic paper (Acta Crystallographica Section E)             ###
###                                                                        ###
##############################################################################
#                                                                            #
# This CIF contains the data in a paper accepted for publication in Acta     #
# Crystallographica Section E. It conforms to the requirements of Notes      #
# for Authors for Section E, and has been peer reviewed under the auspices   #
# of the IUCr Commission on Journals.                                        #
#                                                                            #
# Full details of the Crystallographic Information File format               #
# are given in the paper "The Crystallographic Information File (CIF):       #
# a New Standard Archive File for Crystallography" by S. R. Hall, F. H.      #
# Allen and I. D. Brown [Acta Cryst. (1991), A47, 655-685].                  #
#                                                                            #
# The current version of the core CIF dictionary is obtainable from          #
# ftp://ftp.iucr.org/pub/cif_core.dic. The current version number is 2.4.    #
#                                                                            #
# Software is freely available for graphical display of the structure(s) in  #
# this CIF.  For information consult the CIF home page http://www.iucr.org/  #
# cif/home.html                                                              #
#                                                                            #
# This file may be used for bona fide research purposes within the           #
# scientific community so long as proper attribution is given to the journal # 
# article from which it was obtained.                                        #
#                                                                            #
##############################################################################
                                             
data_I
_audit_creation_method     SHELXL-97
_chemical_name_systematic
;
Methyl
4-[5-(4-fluorophenyl)-4-(pyridin-4-yl)-1<i>H</i>-imidazol-2-ylsulfanyl]butanoate
;
_chemical_name_common     ?
_chemical_formula_moiety     'C19 H18 F N3 O2 S'
_chemical_formula_sum     'C19 H18 F N3 O2 S'
_chemical_formula_iupac     'C19 H18 F N3 O2 S'
_chemical_formula_weight     371.42
_chemical_melting_point     ?
_symmetry_cell_setting     orthorhombic
_symmetry_space_group_name_H-M     'P c a 21'
_symmetry_space_group_name_Hall     'P 2c -2ac'
loop_
    _symmetry_equiv_pos_as_xyz
    'x, y, z'
    '-x, -y, z+1/2'
    '-x+1/2, y, z+1/2'
    'x+1/2, -y, z'
_cell_length_a     18.494(4)
_cell_length_b     12.4367(10)
_cell_length_c     7.5255(5)
_cell_angle_alpha     90.00
_cell_angle_beta     90.00
_cell_angle_gamma     90.00
_cell_volume     1730.9(4)
_cell_formula_units_Z     4
_cell_measurement_reflns_used     25
_cell_measurement_theta_min     31
_cell_measurement_theta_max     44
_cell_measurement_temperature     193(2)
_exptl_crystal_description     needle
_exptl_crystal_colour     colourless
_exptl_crystal_size_max     0.55
_exptl_crystal_size_mid     0.12
_exptl_crystal_size_min     0.09
_exptl_crystal_density_diffrn     1.425
_exptl_crystal_density_meas     ?
_exptl_crystal_density_method     'not measured'
_exptl_crystal_F_000     776
_exptl_absorpt_coefficient_mu     1.922
_exptl_absorpt_correction_type     gaussian
_exptl_absorpt_process_details     '(PLATON; Spek, 2003)'
_exptl_absorpt_correction_T_min     0.61
_exptl_absorpt_correction_T_max     0.85
_diffrn_ambient_temperature     193(2)
_diffrn_radiation_type     CuK\a
_diffrn_radiation_wavelength     1.54178
_diffrn_radiation_monochromator     graphite
_diffrn_measurement_device_type     'Enraf--Nonius CAD-4'
_diffrn_measurement_device     '\k-geometry'
_diffrn_measurement_method     \w/2\q
_diffrn_detector_area_resol_mean     ?
_diffrn_reflns_number     3363
_diffrn_reflns_av_R_equivalents     0.0505
_diffrn_reflns_av_sigmaI/netI     0.0375
_diffrn_reflns_theta_min     3.55
_diffrn_reflns_theta_max     70.02
_diffrn_reflns_theta_full     70.02
_diffrn_measured_fraction_theta_max     0.999
_diffrn_measured_fraction_theta_full     0.999
_diffrn_reflns_limit_h_min     -22
_diffrn_reflns_limit_h_max     22
_diffrn_reflns_limit_k_min     -15
_diffrn_reflns_limit_k_max     15
_diffrn_reflns_limit_l_min     -7
_diffrn_reflns_limit_l_max     9
_diffrn_standards_number     3
_diffrn_standards_interval_count     ?
_diffrn_standards_interval_time     60
_diffrn_standards_decay_%     5
_refine_special_details
;
Refinement of <i>F</i>^2^ against ALL reflections. The weighted <i>R</i>-factor
<i>wR</i> and goodness of fit <i>S</i> are based on <i>F</i>^2^, conventional
<i>R</i>-factors <i>R</i> are based on <i>F</i>, with <i>F</i> set to zero for
negative <i>F</i>^2^. The threshold expression of <i>F</i>^2^ >
\s(<i>F</i>^2^) is used only for calculating <i>R</i>-factors(gt) <i>etc</i>.
and is not relevant to the choice of reflections for refinement.
<i>R</i>-factors based on <i>F</i>^2^ are statistically about twice as large
as those based on <i>F</i>, and <i>R</i>- factors based on ALL data will be
even larger.
;
_reflns_number_total     3086
_reflns_number_gt     2869
_reflns_threshold_expression     I>2\s(I)
_refine_ls_structure_factor_coef     Fsqd
_refine_ls_matrix_type     full
_refine_ls_R_factor_all     0.0804
_refine_ls_R_factor_gt     0.0758
_refine_ls_wR_factor_ref     0.1882
_refine_ls_wR_factor_obs     0.1832
_refine_ls_goodness_of_fit_ref     1.139
_refine_ls_restrained_S_all     1.139
_refine_ls_number_reflns     3086
_refine_ls_number_parameters     236
_refine_ls_number_restraints     1
_refine_ls_hydrogen_treatment     constr
_refine_ls_weighting_scheme     calc
_refine_ls_weighting_details
                 'calc w=1/[\s^2^(Fo^2^)+(0.1374P)^2^] where P=(Fo^2^+2Fc^2^)/3'
_atom_sites_solution_hydrogens     geom
_atom_sites_solution_primary     direct
_atom_sites_solution_secondary     difmap
_refine_ls_shift/su_max     0.000
_refine_ls_shift/su_mean     0.000
_refine_diff_density_max     1.144
_refine_diff_density_min     -0.596
_refine_ls_extinction_method     none
_refine_ls_extinction_coef     ?
_refine_ls_abs_structure_details     'Flack (1983), 1307 Friedel pairs'
_refine_ls_abs_structure_Flack     -0.02(3)
loop_
    _atom_type_symbol
    _atom_type_description
    _atom_type_scat_dispersion_real
    _atom_type_scat_dispersion_imag
    _atom_type_scat_source
    'C' 'C' 0.0181 0.0091
                         'International Tables Vol C Tables 4.2.6.8 and 6.1.1.4'
    'H' 'H' 0.0000 0.0000
                         'International Tables Vol C Tables 4.2.6.8 and 6.1.1.4'
    'F' 'F' 0.0727 0.0534
                         'International Tables Vol C Tables 4.2.6.8 and 6.1.1.4'
    'N' 'N' 0.0311 0.0180
                         'International Tables Vol C Tables 4.2.6.8 and 6.1.1.4'
    'O' 'O' 0.0492 0.0322
                         'International Tables Vol C Tables 4.2.6.8 and 6.1.1.4'
    'S' 'S' 0.3331 0.5567
                         'International Tables Vol C Tables 4.2.6.8 and 6.1.1.4'
_computing_data_collection     'CAD-4 Software (Enraf--Nonius, 1989)'
_computing_cell_refinement     'CAD-4 Software (Enraf--Nonius, 1989)'
_computing_data_reduction     'CORINC (Dr\"ager & Gattow, 1971)'
_computing_structure_solution     'SIR97 (Altomare <i>et al.</i>,  1999)'
_computing_structure_refinement     'SHELXL97 (Sheldrick, 2008)'
_computing_molecular_graphics     'PLATON (Spek, 2003)'
_computing_publication_material     'PLATON (Spek, 2003)'
loop_
    _atom_site_type_symbol
    _atom_site_label
    _atom_site_fract_x
    _atom_site_fract_y
    _atom_site_fract_z
    _atom_site_U_iso_or_equiv
    _atom_site_adp_type
    _atom_site_calc_flag
    _atom_site_refinement_flags
    _atom_site_occupancy
    _atom_site_disorder_assembly
    _atom_site_disorder_group
    C C1 0.3643(2) 0.3750(3) 0.3172(5) 0.0204(8) Uani d . 1 . .
    N N2 0.29502(16) 0.3630(3) 0.3227(4) 0.0203(7) Uani d . 1 . .
    C C3 0.26668(19) 0.4629(3) 0.2819(5) 0.0179(7) Uani d . 1 . .
    C C4 0.32215(19) 0.5351(3) 0.2524(5) 0.0183(8) Uani d . 1 . .
    N N5 0.38455(15) 0.4764(2) 0.2738(4) 0.0173(6) Uani d . 1 . .
    H H5 0.4314 0.4967 0.2711 0.021 Uiso d R 1 . .
    S S6 0.42920(5) 0.27420(8) 0.35250(18) 0.0298(3) Uani d . 1 . .
    C C7 0.3694(2) 0.1589(3) 0.3710(7) 0.0300(9) Uani d . 1 . .
    H H7A 0.3312 0.1650 0.2796 0.036 Uiso calc R 1 . .
    H H7B 0.3975 0.0929 0.3456 0.036 Uiso calc R 1 . .
    C C8 0.3338(2) 0.1474(4) 0.5527(8) 0.0371(12) Uani d . 1 . .
    H H8A 0.2967 0.0901 0.5463 0.044 Uiso calc R 1 . .
    H H8B 0.3089 0.2155 0.5825 0.044 Uiso calc R 1 . .
    C C9 0.3870(3) 0.1202(4) 0.7011(8) 0.0451(13) Uani d . 1 . .
    H H9A 0.4239 0.1778 0.7061 0.054 Uiso calc R 1 . .
    H H9B 0.3604 0.1214 0.8153 0.054 Uiso calc R 1 . .
    C C10 0.4252(2) 0.0150(4) 0.6867(7) 0.0360(11) Uani d . 1 . .
    O O11 0.4808(2) -0.0057(4) 0.7602(7) 0.0621(12) Uani d . 1 . .
    O O12 0.38975(17) -0.0571(2) 0.5875(5) 0.0368(8) Uani d . 1 . .
    C C13 0.4252(3) -0.1576(4) 0.5589(7) 0.0413(12) Uani d . 1 . .
    H H13A 0.4738 -0.1447 0.5115 0.062 Uiso calc R 1 . .
    H H13B 0.3973 -0.2004 0.4737 0.062 Uiso calc R 1 . .
    H H13C 0.4288 -0.1965 0.6717 0.062 Uiso calc R 1 . .
    C C14 0.1875(2) 0.4721(3) 0.2746(5) 0.0189(7) Uani d . 1 . .
    C C15 0.14573(19) 0.3934(3) 0.3609(6) 0.0225(7) Uani d . 1 . .
    H H15 0.1684 0.3374 0.4260 0.027 Uiso calc R 1 . .
    C C16 0.07186(19) 0.3987(3) 0.3501(7) 0.0267(8) Uani d . 1 . .
    H H16 0.0447 0.3439 0.4076 0.032 Uiso calc R 1 . .
    N N17 0.03515(16) 0.4759(3) 0.2637(6) 0.0270(8) Uani d . 1 . .
    C C18 0.0753(2) 0.5502(3) 0.1816(6) 0.0244(9) Uani d . 1 . .
    H H18 0.0509 0.6056 0.1186 0.029 Uiso calc R 1 . .
    C C19 0.14979(19) 0.5514(3) 0.1825(5) 0.0201(7) Uani d . 1 . .
    H H19 0.1753 0.6061 0.1207 0.024 Uiso calc R 1 . .
    C C20 0.32620(18) 0.6506(3) 0.2109(5) 0.0185(8) Uani d . 1 . .
    C C21 0.2750(2) 0.7236(3) 0.2741(6) 0.0217(8) Uani d . 1 . .
    H H21 0.2373 0.6988 0.3493 0.026 Uiso calc R 1 . .
    C C22 0.2782(2) 0.8313(3) 0.2294(6) 0.0261(9) Uani d . 1 . .
    H H22 0.2423 0.8801 0.2704 0.031 Uiso calc R 1 . .
    C C23 0.3342(2) 0.8664(3) 0.1244(6) 0.0274(9) Uani d . 1 . .
    C C24 0.3875(2) 0.7984(4) 0.0657(6) 0.0267(9) Uani d . 1 . .
    H H24 0.4265 0.8252 -0.0032 0.032 Uiso calc R 1 . .
    C C25 0.38349(19) 0.6910(3) 0.1081(6) 0.0220(8) Uani d . 1 . .
    H H25 0.4201 0.6434 0.0672 0.026 Uiso calc R 1 . .
    F F26 0.33578(16) 0.9714(2) 0.0773(4) 0.0405(7) Uani d . 1 . .
loop_
    _atom_site_aniso_label
    _atom_site_aniso_U_11
    _atom_site_aniso_U_22
    _atom_site_aniso_U_33
    _atom_site_aniso_U_12
    _atom_site_aniso_U_13
    _atom_site_aniso_U_23
    C1 0.0269(17) 0.0264(18) 0.008(2) 0.0036(14) -0.0006(13) 0.0032(14)
    N2 0.0239(14) 0.0260(15) 0.0110(19) 0.0029(11) 0.0001(12) -0.0007(12)
    C3 0.0263(18) 0.0242(17) 0.0031(17) 0.0023(13) 0.0009(14) -0.0015(14)
    C4 0.0211(16) 0.032(2) 0.0019(18) 0.0020(14) 0.0004(13) -0.0021(14)
    N5 0.0177(13) 0.0271(16) 0.0072(15) 0.0012(11) -0.0002(12) -0.0022(12)
    S6 0.0229(5) 0.0303(5) 0.0362(7) 0.0068(3) 0.0024(4) 0.0086(4)
    C7 0.037(2) 0.0238(18) 0.029(3) 0.0044(15) -0.005(2) 0.0005(17)
    C8 0.039(2) 0.033(2) 0.039(3) 0.0064(18) 0.011(2) 0.013(2)
    C9 0.078(4) 0.033(2) 0.024(3) 0.004(2) 0.005(3) 0.002(2)
    C10 0.045(3) 0.037(2) 0.026(3) -0.0026(18) 0.002(2) 0.004(2)
    O11 0.059(2) 0.061(2) 0.067(3) 0.009(2) -0.027(2) -0.019(2)
    O12 0.0440(17) 0.0313(16) 0.035(2) 0.0030(12) -0.0122(15) 0.0029(15)
    C13 0.060(3) 0.035(2) 0.029(3) 0.008(2) -0.014(2) 0.002(2)
    C14 0.0255(17) 0.0277(17) 0.0036(17) -0.0002(14) 0.0021(14) -0.0047(14)
    C15 0.0294(17) 0.0239(16) 0.014(2) 0.0004(14) 0.0036(18) -0.0007(15)
    C16 0.0281(18) 0.0265(18) 0.025(2) -0.0021(14) 0.0060(18) -0.0044(19)
    N17 0.0193(14) 0.0349(18) 0.027(2) -0.0003(13) -0.0008(13) -0.0080(15)
    C18 0.033(2) 0.031(2) 0.010(2) 0.0058(15) -0.0052(16) -0.0029(17)
    C19 0.0266(18) 0.0275(17) 0.006(2) -0.0008(14) 0.0003(14) -0.0004(15)
    C20 0.0224(17) 0.0276(18) 0.0055(18) -0.0017(13) -0.0034(13) -0.0007(14)
    C21 0.0266(18) 0.031(2) 0.0076(18) 0.0008(14) -0.0018(15) 0.0005(15)
    C22 0.034(2) 0.0285(19) 0.016(2) 0.0043(16) -0.0011(16) -0.0031(16)
    C23 0.037(2) 0.0259(19) 0.020(2) -0.0043(15) -0.0059(17) 0.0033(16)
    C24 0.031(2) 0.036(2) 0.013(2) -0.0078(16) -0.0001(15) 0.0056(17)
    C25 0.0221(17) 0.0320(19) 0.012(2) -0.0004(14) 0.0006(15) -0.0026(16)
    F26 0.0596(17) 0.0272(12) 0.0346(18) -0.0027(11) 0.0013(13) 0.0072(11)
_geom_special_details
;
All e.s.d.'s (except the e.s.d. in the dihedral angle between two l.s. planes)
are estimated using the full covariance matrix. The cell e.s.d.'s are taken
into account individually in the estimation of e.s.d.'s in distances, angles
and torsion angles; correlations between e.s.d.'s in cell parameters are only
used when they are defined by crystal symmetry. An approximate (isotropic)
treatment of cell e.s.d.'s is used for estimating e.s.d.'s involving l.s.
planes.
;
loop_
    _geom_bond_atom_site_label_1
    _geom_bond_atom_site_label_2
    _geom_bond_site_symmetry_2
    _geom_bond_distance
    _geom_bond_publ_flag
    C1 N2 . 1.290(5) ?
    C1 N5 . 1.356(5) ?
    C1 S6 . 1.756(4) ?
    N2 C3 . 1.384(5) ?
    C3 C4 . 1.381(5) ?
    C3 C14 . 1.470(5) ?
    C4 N5 . 1.375(5) ?
    C4 C20 . 1.471(5) ?
    N5 H5 . 0.9032 ?
    S6 C7 . 1.816(4) ?
    C7 C8 . 1.525(7) ?
    C7 H7A . 0.9900 ?
    C7 H7B . 0.9900 ?
    C8 C9 . 1.527(8) ?
    C8 H8A . 0.9900 ?
    C8 H8B . 0.9900 ?
    C9 C10 . 1.491(6) ?
    C9 H9A . 0.9900 ?
    C9 H9B . 0.9900 ?
    C10 O11 . 1.196(6) ?
    C10 O12 . 1.339(6) ?
    O12 C13 . 1.427(6) ?
    C13 H13A . 0.9800 ?
    C13 H13B . 0.9800 ?
    C13 H13C . 0.9800 ?
    C14 C19 . 1.392(5) ?
    C14 C15 . 1.405(5) ?
    C15 C16 . 1.370(5) ?
    C15 H15 . 0.9500 ?
    C16 N17 . 1.344(6) ?
    C16 H16 . 0.9500 ?
    N17 C18 . 1.336(6) ?
    C18 C19 . 1.378(5) ?
    C18 H18 . 0.9500 ?
    C19 H19 . 0.9500 ?
    C20 C21 . 1.395(5) ?
    C20 C25 . 1.405(5) ?
    C21 C22 . 1.383(5) ?
    C21 H21 . 0.9500 ?
    C22 C23 . 1.374(6) ?
    C22 H22 . 0.9500 ?
    C23 F26 . 1.354(5) ?
    C23 C24 . 1.371(6) ?
    C24 C25 . 1.375(6) ?
    C24 H24 . 0.9500 ?
    C25 H25 . 0.9500 ?
loop_
    _geom_angle_atom_site_label_1
    _geom_angle_atom_site_label_2
    _geom_angle_atom_site_label_3
    _geom_angle_site_symmetry_1
    _geom_angle_site_symmetry_3
    _geom_angle
    _geom_angle_publ_flag
    N2 C1 N5 . . 113.0(3) ?
    N2 C1 S6 . . 126.2(3) ?
    N5 C1 S6 . . 120.7(3) ?
    C1 N2 C3 . . 105.3(3) ?
    C4 C3 N2 . . 109.8(3) ?
    C4 C3 C14 . . 133.1(3) ?
    N2 C3 C14 . . 117.1(3) ?
    N5 C4 C3 . . 105.0(3) ?
    N5 C4 C20 . . 120.0(3) ?
    C3 C4 C20 . . 134.9(3) ?
    C1 N5 C4 . . 106.9(3) ?
    C1 N5 H5 . . 122.1 ?
    C4 N5 H5 . . 130.9 ?
    C1 S6 C7 . . 99.14(18) ?
    C8 C7 S6 . . 114.0(3) ?
    C8 C7 H7A . . 108.8 ?
    S6 C7 H7A . . 108.8 ?
    C8 C7 H7B . . 108.8 ?
    S6 C7 H7B . . 108.8 ?
    H7A C7 H7B . . 107.7 ?
    C7 C8 C9 . . 113.4(4) ?
    C7 C8 H8A . . 108.9 ?
    C9 C8 H8A . . 108.9 ?
    C7 C8 H8B . . 108.9 ?
    C9 C8 H8B . . 108.9 ?
    H8A C8 H8B . . 107.7 ?
    C10 C9 C8 . . 116.6(4) ?
    C10 C9 H9A . . 108.2 ?
    C8 C9 H9A . . 108.2 ?
    C10 C9 H9B . . 108.2 ?
    C8 C9 H9B . . 108.2 ?
    H9A C9 H9B . . 107.3 ?
    O11 C10 O12 . . 122.4(5) ?
    O11 C10 C9 . . 124.3(5) ?
    O12 C10 C9 . . 113.3(4) ?
    C10 O12 C13 . . 116.5(4) ?
    O12 C13 H13A . . 109.5 ?
    O12 C13 H13B . . 109.5 ?
    H13A C13 H13B . . 109.5 ?
    O12 C13 H13C . . 109.5 ?
    H13A C13 H13C . . 109.5 ?
    H13B C13 H13C . . 109.5 ?
    C19 C14 C15 . . 116.6(3) ?
    C19 C14 C3 . . 124.9(3) ?
    C15 C14 C3 . . 118.4(3) ?
    C16 C15 C14 . . 119.2(4) ?
    C16 C15 H15 . . 120.4 ?
    C14 C15 H15 . . 120.4 ?
    N17 C16 C15 . . 124.5(4) ?
    N17 C16 H16 . . 117.8 ?
    C15 C16 H16 . . 117.8 ?
    C18 N17 C16 . . 115.9(3) ?
    N17 C18 C19 . . 124.1(4) ?
    N17 C18 H18 . . 117.9 ?
    C19 C18 H18 . . 117.9 ?
    C18 C19 C14 . . 119.7(4) ?
    C18 C19 H19 . . 120.2 ?
    C14 C19 H19 . . 120.2 ?
    C21 C20 C25 . . 117.8(4) ?
    C21 C20 C4 . . 121.9(3) ?
    C25 C20 C4 . . 120.3(3) ?
    C22 C21 C20 . . 121.3(4) ?
    C22 C21 H21 . . 119.4 ?
    C20 C21 H21 . . 119.4 ?
    C23 C22 C21 . . 118.7(4) ?
    C23 C22 H22 . . 120.7 ?
    C21 C22 H22 . . 120.7 ?
    F26 C23 C24 . . 119.7(4) ?
    F26 C23 C22 . . 118.3(4) ?
    C24 C23 C22 . . 122.1(4) ?
    C23 C24 C25 . . 119.1(4) ?
    C23 C24 H24 . . 120.5 ?
    C25 C24 H24 . . 120.5 ?
    C24 C25 C20 . . 121.0(4) ?
    C24 C25 H25 . . 119.5 ?
    C20 C25 H25 . . 119.5 ?
loop_
    _geom_torsion_atom_site_label_1
    _geom_torsion_atom_site_label_2
    _geom_torsion_atom_site_label_3
    _geom_torsion_atom_site_label_4
    _geom_torsion_site_symmetry_1
    _geom_torsion_site_symmetry_2
    _geom_torsion_site_symmetry_3
    _geom_torsion_site_symmetry_4
    _geom_torsion
    _geom_torsion_publ_flag
    N5 C1 N2 C3 . . . . -0.5(4) ?
    S6 C1 N2 C3 . . . . -178.3(3) ?
    C1 N2 C3 C4 . . . . -0.2(4) ?
    C1 N2 C3 C14 . . . . 178.7(3) ?
    N2 C3 C4 N5 . . . . 0.8(4) ?
    C14 C3 C4 N5 . . . . -177.8(4) ?
    N2 C3 C4 C20 . . . . -177.7(4) ?
    C14 C3 C4 C20 . . . . 3.6(7) ?
    N2 C1 N5 C4 . . . . 1.0(4) ?
    S6 C1 N5 C4 . . . . 179.0(3) ?
    C3 C4 N5 C1 . . . . -1.1(4) ?
    C20 C4 N5 C1 . . . . 177.7(4) ?
    N2 C1 S6 C7 . . . . 5.7(4) ?
    N5 C1 S6 C7 . . . . -172.0(3) ?
    C1 S6 C7 C8 . . . . -80.0(3) ?
    S6 C7 C8 C9 . . . . -67.3(4) ?
    C7 C8 C9 C10 . . . . -63.6(6) ?
    C8 C9 C10 O11 . . . . 158.8(6) ?
    C8 C9 C10 O12 . . . . -23.6(6) ?
    O11 C10 O12 C13 . . . . -6.0(8) ?
    C9 C10 O12 C13 . . . . 176.3(4) ?
    C4 C3 C14 C19 . . . . 20.7(7) ?
    N2 C3 C14 C19 . . . . -157.8(4) ?
    C4 C3 C14 C15 . . . . -161.6(4) ?
    N2 C3 C14 C15 . . . . 19.8(5) ?
    C19 C14 C15 C16 . . . . 0.1(6) ?
    C3 C14 C15 C16 . . . . -177.7(4) ?
    C14 C15 C16 N17 . . . . -1.2(7) ?
    C15 C16 N17 C18 . . . . 1.3(7) ?
    C16 N17 C18 C19 . . . . -0.4(6) ?
    N17 C18 C19 C14 . . . . -0.5(6) ?
    C15 C14 C19 C18 . . . . 0.7(6) ?
    C3 C14 C19 C18 . . . . 178.3(3) ?
    N5 C4 C20 C21 . . . . -146.2(4) ?
    C3 C4 C20 C21 . . . . 32.2(7) ?
    N5 C4 C20 C25 . . . . 32.5(5) ?
    C3 C4 C20 C25 . . . . -149.2(4) ?
    C25 C20 C21 C22 . . . . 3.4(6) ?
    C4 C20 C21 C22 . . . . -177.9(4) ?
    C20 C21 C22 C23 . . . . -1.7(6) ?
    C21 C22 C23 F26 . . . . 178.2(4) ?
    C21 C22 C23 C24 . . . . -1.2(7) ?
    F26 C23 C24 C25 . . . . -177.2(4) ?
    C22 C23 C24 C25 . . . . 2.2(7) ?
    C23 C24 C25 C20 . . . . -0.4(6) ?
    C21 C20 C25 C24 . . . . -2.4(6) ?
    C4 C20 C25 C24 . . . . 178.9(4) ?
loop_
    _geom_hbond_atom_site_label_D
    _geom_hbond_atom_site_label_H
    _geom_hbond_atom_site_label_A
    _geom_hbond_site_symmetry_A
    _geom_hbond_distance_DH
    _geom_hbond_distance_HA
    _geom_hbond_distance_DA
    _geom_hbond_angle_DHA
    N5 H5 N17 4_565 0.90 1.95 2.849(4) 173.8
data_global
_journal_date_recd_electronic     2008-04-17
_journal_date_accepted     2008-05-27
_journal_name_full     'Acta Crystallographica, Section E'
_journal_year     2008
_journal_volume     64
_journal_issue      7
_journal_page_first     o1183
_journal_page_last     o1184
_journal_paper_category     QO
_journal_coeditor_code     BX2140
_publ_contact_author_name     'Stefan Laufer'
_publ_contact_author_address
;
Institute of Pharmacy
Department of Pharmaceutical and Medicinal Chemistry
Eberhard-Karls-University T\"ubingen
Auf der Morgenstelle 8
72076 T\"ubingen
Germany
;
_publ_contact_author_email     stefan.laufer@uni-tuebingen.de
_publ_contact_author_fax     '+49 7071 295037'
_publ_contact_author_phone     '+49 7071 2972459'
_publ_section_title
;\
Methyl
4-[5-(4-fluorophenyl)-4-(pyridin-4-yl)-1<i>H</i>-imidazol-2-ylsulfanyl]\
butanoate
;
loop_
    _publ_author_name
    _publ_author_address
    'Koch, Pierre'
;
Institute of Pharmacy
Department of Pharmaceutical and Medicinal Chemistry
Eberhard Karls University T\"ubingen
Auf der Morgenstelle 8
72076 T\"ubingen
Germany
;
    'B\"auerlein, Christiane'
;
Institute of Pharmacy
Department of Pharmaceutical and Medicinal Chemistry
Eberhard Karls University T\"ubingen
Auf der Morgenstelle 8
72076 T\"ubingen
Germany
;
    'Schollmeyer, Dieter'
;
Department of Organic Chemistry,
Johannes Gutenberg University Mainz,
Duesbergweg 10-14,
55099 Mainz
Germany
;
    'Laufer, Stefan'
;
Institute of Pharmacy
Department of Pharmaceutical and Medicinal Chemistry
Eberhard Karls University T\"ubingen
Auf der Morgenstelle 8
72076 T\"ubingen
Germany
;
_publ_section_synopsis     .
