# Supplementary material for: Methyl 4-[5-(4-fluoro­phen­yl)-4-(pyridin-4-yl)-1H-imidazol-2-ylsulfan­yl]butanoate
Source: Acta Crystallogr Sect E Struct Rep Online. 2008 Jun 7;64(Pt 7):o1183–4. doi: 10.1107/S1600536808016000 (PMC2961725; doi:10.1107/S1600536808016000)
Supplement: Supplementary file 2 [file e-64-o1183-Isup2.hkl]

# 
# h,k,l, Fc-squared, Fo-squared, sigma(Fo-squared) and status flag 
# 
data_I
_shelx_title ' CHB01168 in Pca21' 
_shelx_refln_list_code          4 
_shelx_F_calc_maximum      201.71 
_exptl_crystal_F_000       776.00 
_reflns_d_resolution_high  0.8203 
 
loop_ 
 _symmetry_equiv_pos_as_xyz 
 'x, y, z' 
 '-x, -y, z+1/2' 
 '-x+1/2, y, z+1/2' 
 'x+1/2, -y, z' 
 
_cell_length_a    18.4940 
_cell_length_b    12.4367 
_cell_length_c     7.5255 
_cell_angle_alpha  90.000 
_cell_angle_beta   90.000 
_cell_angle_gamma  90.000 
 
_shelx_F_squared_multiplier     1.000 
 
loop_ 
 _refln_index_h 
 _refln_index_k 
 _refln_index_l 
 _refln_F_squared_calc 
 _refln_F_squared_meas 
 _refln_F_squared_sigma 
 _refln_observed_status 
  14   0  -7      185.37      158.28     11.76 o 
  13   1  -7      152.20      114.09     11.60 o 
  14   1  -7       32.36       32.11      7.46 o 
  13   2  -7       63.45       56.52      7.62 o 
  14   2  -7       28.30       31.06      6.32 o 
  13   3  -7      508.54      397.40     18.41 o 
  12   4  -7       33.22       32.35      7.30 o 
  13   4  -7      144.72      139.95     10.95 o 
  12   5  -7      161.52      162.01     11.11 o 
  11   6  -7       96.07       85.55      9.41 o 
   9   7  -7       92.99       53.19      8.51 o 
  10   7  -7        2.76        4.46      4.78 o 
   6   8  -7       58.36       54.57      8.11 o 
   7   8  -7      144.15      128.20     11.19 o 
   8   8  -7        0.27       13.05      4.46 o 
   1   9  -7       54.53       43.14      7.87 o 
   2   9  -7      209.89      186.66     13.54 o 
   3   9  -7       57.42       36.65      8.19 o 
   4   9  -7       68.40       60.98      8.76 o 
   5   9  -7      140.26      110.03      9.32 o 
   0   0  -6      655.96      779.40     32.19 o 
   2   0  -6      812.41     1186.20     40.06 o 
   4   0  -6      659.27      781.10     33.33 o 
   6   0  -6      704.47      870.86     35.03 o 
   8   0  -6      980.54      833.07     36.00 o 
  12   0  -6      636.60      568.65     27.65 o 
  14   0  -6     2795.06     2244.45     63.57 o 
  16   0  -6       78.75       85.06      9.41 o 
   0   1  -6     1114.68     1670.45     50.19 o 
   1   1  -6     1185.35     2006.38     55.30 o 
   2   1  -6      101.15      135.90     14.60 o 
   3   1  -6      745.76     1101.87     40.38 o 
   4   1  -6      199.38      270.50     21.97 o 
   5   1  -6       90.88      105.90     12.57 o 
   6   1  -6      133.29      135.33     16.70 o 
   7   1  -6      178.69      130.79     15.65 o 
   8   1  -6      146.71      130.79     15.33 o 
  11   1  -6       95.12       72.65     11.60 o 
  12   1  -6      248.84      208.88     17.27 o 
  13   1  -6      213.13      166.55     15.24 o 
  14   1  -6      688.99      594.93     25.95 o 
  15   1  -6       27.64       27.16      7.30 o 
  16   1  -6      108.44      100.06     10.05 o 
   0   2  -6     1485.72     2215.10     68.44 o 
   1   2  -6      358.39      474.92     26.03 o 
   2   2  -6       70.59       82.95     11.51 o 
   3   2  -6       41.48       63.33     11.03 o 
   4   2  -6        2.01      -11.92     11.92 o 
   5   2  -6      491.67      538.65     28.62 o 
   6   2  -6      150.52      147.82     16.05 o 
   7   2  -6      222.80      200.12     18.08 o 
  11   2  -6       18.60       12.08      9.24 o 
  12   2  -6       44.55       36.73      8.60 o 
  13   2  -6      205.64      183.17     15.16 o 
  14   2  -6      222.40      173.69     14.51 o 
  15   2  -6       69.41       57.41      9.97 o 
  16   2  -6      192.15      177.98     12.41 o 
   0   3  -6      709.70     1082.41     38.68 o 
   1   3  -6      183.87      267.34     19.95 o 
   2   3  -6       43.50       66.33      9.00 o 
   3   3  -6       78.41      108.82     13.70 o 
   4   3  -6       49.68       78.49     11.68 o 
   5   3  -6      692.64      785.88     33.73 o 
   6   3  -6      158.76      175.06     17.51 o 
   7   3  -6       21.59       23.43      7.78 o 
  11   3  -6      106.27       85.30     12.00 o 
  12   3  -6      365.38      341.21     20.68 o 
  13   3  -6       52.36       53.92      9.65 o 
  14   3  -6       72.96       61.54      9.49 o 
  15   3  -6       32.50       23.19      6.81 o 
  16   3  -6       47.23       32.35      6.57 o 
   0   4  -6     1270.89     1517.36     46.46 o 
   1   4  -6      746.40      859.51     34.54 o 
   2   4  -6      413.94      473.22     25.70 o 
   3   4  -6      452.04      547.41     27.73 o 
   4   4  -6        4.33        5.68      9.81 o 
   5   4  -6      452.29      433.24     25.62 o 
  10   4  -6       46.30       35.03      7.70 o 
  11   4  -6       42.40       31.95      9.16 o 
  12   4  -6      360.54      312.50     19.38 o 
  13   4  -6       53.74       40.22      9.08 o 
  14   4  -6      391.59      328.72     18.33 o 
  15   4  -6       15.17       10.54      5.59 o 
   0   5  -6      605.87      707.31     31.46 o 
   1   5  -6      120.13      107.03     14.11 o 
   2   5  -6      173.84      186.98     16.54 o 
   3   5  -6       65.96       77.76     12.81 o 
   9   5  -6      294.85      268.47     20.51 o 
  10   5  -6        5.30       11.51      6.73 o 
  11   5  -6      179.98      150.90     15.57 o 
  12   5  -6      119.01      104.44     11.51 o 
  13   5  -6      170.15      147.09     12.97 o 
  14   5  -6       35.41       27.73      6.16 o 
  15   5  -6       69.88       71.03      7.95 o 
   8   6  -6       66.69       64.22     11.68 o 
   9   6  -6      137.93      134.93     14.84 o 
  10   6  -6       33.18       26.92      9.16 o 
  11   6  -6       67.74       55.30     10.95 o 
  12   6  -6       77.66       70.87     10.05 o 
  13   6  -6        2.41        7.70      4.46 o 
  14   6  -6       16.38       22.14      6.00 o 
   0   7  -6      471.46      345.42     23.19 o 
   5   7  -6      151.47      131.52     14.19 o 
   6   7  -6      416.60      370.64     22.87 o 
   7   7  -6        4.88       -1.70      7.05 o 
   8   7  -6      121.23      115.14     13.38 o 
   9   7  -6       17.60        6.24      6.24 o 
  10   7  -6       12.52       17.27      6.65 o 
  11   7  -6      160.64      123.41     12.00 o 
  12   7  -6       50.15       39.08      7.54 o 
  13   7  -6      146.90      143.44     10.87 o 
   0   8  -6      284.52      296.61     19.46 o 
   1   8  -6     1541.57     1329.64     43.38 o 
   2   8  -6       36.03       45.16      9.16 o 
   3   8  -6      623.20      535.33     27.16 o 
   4   8  -6      144.98      116.36     13.62 o 
   5   8  -6      195.40      189.90     17.11 o 
   6   8  -6      142.06      125.20     13.78 o 
   7   8  -6       14.57       20.51      6.81 o 
   8   8  -6        9.37        7.30      8.60 o 
   9   8  -6        4.47        2.68      6.89 o 
  10   8  -6       49.66       51.89      8.84 o 
  11   8  -6      237.75      215.93     13.78 o 
  12   8  -6       47.84       38.19      7.05 o 
   0   9  -6       86.76       63.49     11.27 o 
   1   9  -6      166.52      135.98     14.60 o 
   2   9  -6       83.34       60.57     10.14 o 
   3   9  -6       25.68       25.70      6.24 o 
   4   9  -6        2.21       -4.54      7.78 o 
   5   9  -6       19.90       14.51      8.03 o 
   6   9  -6       39.09       22.22      7.14 o 
   7   9  -6       94.17       68.76     10.05 o 
   8   9  -6       93.93      101.60     10.30 o 
   9   9  -6       95.40       64.63      9.08 o 
  10   9  -6       65.68       66.33      8.35 o 
   0  10  -6        6.56        1.38      6.73 o 
   1  10  -6      182.69      131.36     13.14 o 
   2  10  -6        9.57        0.00      8.60 o 
   3  10  -6        5.67        0.00      7.05 o 
   4  10  -6       26.62       21.57      6.57 o 
   5  10  -6       75.25       48.08      9.73 o 
   6  10  -6       44.59       32.43      7.54 o 
   7  10  -6       11.40       15.57      4.95 o 
   8  10  -6       23.08       18.73      5.19 o 
   0  11  -6      181.35      138.25     11.60 o 
   1  11  -6       31.77       43.71      6.65 o 
   2  11  -6      154.65      121.06     10.54 o 
   3  11  -6       44.32       39.89      6.73 o 
   4  11  -6      213.23      194.77     11.92 o 
   2   0  -5     1997.23     3547.82     79.46 o 
   4   0  -5     1116.65     1506.65     42.73 o 
   6   0  -5      774.72      894.05     34.46 o 
   8   0  -5      176.97      180.25     16.38 o 
  10   0  -5      244.00      203.61     18.57 o 
  12   0  -5      426.90      407.21     23.92 o 
  14   0  -5      166.68      141.33     15.41 o 
  16   0  -5      422.44      369.51     21.08 o 
  18   0  -5       16.76       14.68      5.51 o 
   1   1  -5      934.90     1513.63     41.52 o 
   2   1  -5      804.12     1282.61     38.35 o 
   3   1  -5      306.21      397.40     21.57 o 
   4   1  -5       64.92       95.19     11.92 o 
   5   1  -5       48.97       52.14     11.03 o 
   6   1  -5      474.59      628.82     28.06 o 
   7   1  -5      663.18      716.07     30.33 o 
   8   1  -5      335.92      302.61     22.38 o 
   9   1  -5        1.51        4.95      6.49 o 
  10   1  -5      942.72      901.83     36.57 o 
  11   1  -5       27.31       39.41      7.78 o 
  12   1  -5      154.11      164.68     17.27 o 
  13   1  -5       98.19       68.11     12.57 o 
  14   1  -5      135.67      131.20     15.24 o 
  15   1  -5       91.05       91.06     11.03 o 
  16   1  -5       43.37       25.62      8.43 o 
  17   1  -5       63.74       77.11      9.32 o 
  18   1  -5      101.99       76.38      9.32 o 
   1   2  -5       72.35      167.93     14.27 o 
   2   2  -5     1617.33     2478.22     65.27 o 
   3   2  -5      422.67      645.60     27.33 o 
   4   2  -5      212.41      307.72     18.89 o 
   5   2  -5      549.73      674.23     28.46 o 
   6   2  -5       69.59      109.22     13.38 o 
   7   2  -5      491.23      477.68     24.89 o 
   8   2  -5       44.23       42.33      9.32 o 
   9   2  -5      358.94      292.48     20.84 o 
  10   2  -5     1925.41     1733.37     50.52 o 
  11   2  -5      148.40      141.01     15.49 o 
  12   2  -5     1077.13      989.25     37.54 o 
  13   2  -5        5.86       22.06      8.51 o 
  14   2  -5      119.89      101.44     13.30 o 
  15   2  -5       22.17       17.19      7.30 o 
  16   2  -5      148.07      133.39     13.38 o 
  17   2  -5        8.36       -8.92      8.92 o 
  18   2  -5      340.62      328.88     16.38 o 
   1   3  -5      639.69      917.32     32.92 o 
   2   3  -5       16.17       28.30      7.70 o 
   3   3  -5      261.58      296.61     18.33 o 
   4   3  -5      212.34      244.64     17.51 o 
   5   3  -5      994.34     1145.01     38.19 o 
   6   3  -5      110.50      104.44     11.68 o 
   7   3  -5      692.75      695.80     30.33 o 
   8   3  -5      594.08      546.84     27.57 o 
   9   3  -5      925.39      881.89     35.68 o 
  10   3  -5      267.77      243.74     19.78 o 
  11   3  -5      115.49       95.19     13.78 o 
  12   3  -5       44.90       37.46     10.14 o 
  13   3  -5      558.79      563.30     28.70 o 
  14   3  -5       88.73       71.60     10.95 o 
  15   3  -5      122.40      116.44     12.97 o 
  16   3  -5      222.34      178.71     14.03 o 
  17   3  -5      156.57      140.36     11.60 o 
  18   3  -5       66.51       63.65      7.78 o 
   1   4  -5      232.88      291.10     19.30 o 
   2   4  -5       98.28      109.38     11.43 o 
   3   4  -5      112.03      129.17     12.73 o 
   4   4  -5     1362.44     1477.54     43.87 o 
   5   4  -5       48.03       78.98     11.03 o 
   6   4  -5      354.56      347.86     22.30 o 
   7   4  -5      362.18      293.77     20.43 o 
   8   4  -5       78.63       92.28     12.41 o 
   9   4  -5      276.00      272.85     20.84 o 
  10   4  -5      191.74      210.58     18.24 o 
  11   4  -5      117.33      105.98     12.81 o 
  12   4  -5      168.24      169.55     16.87 o 
  13   4  -5      427.33      339.83     22.38 o 
  14   4  -5      128.74      126.49     13.46 o 
  15   4  -5      156.43      151.47     13.87 o 
  16   4  -5      398.04      351.51     19.22 o 
  17   4  -5       57.67       62.52      8.11 o 
   1   5  -5      563.78      548.46     25.87 o 
   2   5  -5      825.01      895.02     33.89 o 
   3   5  -5      355.67      357.91     21.97 o 
   4   5  -5      341.87      338.21     22.30 o 
   5   5  -5      482.45      467.13     25.46 o 
   6   5  -5       42.10       42.65     10.70 o 
   7   5  -5      278.65      228.50     18.57 o 
   8   5  -5       84.73       60.57     13.87 o 
   9   5  -5     1287.04     1166.98     41.19 o 
  10   5  -5      733.72      655.82     30.00 o 
  11   5  -5      175.34      132.74     16.62 o 
  12   5  -5      156.29      161.85     15.65 o 
  13   5  -5      271.68      251.53     18.41 o 
  14   5  -5        3.76        6.16      5.59 o 
  15   5  -5       43.57       40.71      8.76 o 
  16   5  -5      179.59      166.47     13.14 o 
  17   5  -5       88.52       87.09      8.60 o 
   1   6  -5      933.41      889.10     34.38 o 
   2   6  -5       14.35       23.60      8.35 o 
   3   6  -5      289.66      364.07     21.73 o 
   4   6  -5       75.54       77.60     10.62 o 
   5   6  -5       31.67       27.16      8.92 o 
   6   6  -5       90.43      101.28     13.54 o 
   7   6  -5      353.62      351.99     22.62 o 
   8   6  -5      310.72      241.88     19.70 o 
   9   6  -5      615.37      579.19     29.35 o 
  10   6  -5       70.39       74.68     11.43 o 
  11   6  -5       30.65       13.14      9.65 o 
  12   6  -5       38.42       27.08      8.76 o 
  13   6  -5      256.49      226.39     16.87 o 
  14   6  -5       46.36       44.60      7.54 o 
  15   6  -5      176.83      184.55     13.05 o 
  16   6  -5       41.08       38.68      6.57 o 
   1   7  -5      263.76      213.74     17.84 o 
   2   7  -5      462.82      487.65     26.19 o 
   3   7  -5      599.03      515.46     26.92 o 
   4   7  -5      398.53      322.96     21.81 o 
   5   7  -5      369.32      342.99     21.49 o 
   6   7  -5       43.06       38.92      9.81 o 
   7   7  -5      385.02      347.29     21.57 o 
   8   7  -5       33.02       29.84      8.60 o 
   9   7  -5      435.97      382.16     22.70 o 
  10   7  -5      405.38      379.81     23.03 o 
  11   7  -5        2.68       14.51      6.81 o 
  12   7  -5        6.83        4.62      8.92 o 
  13   7  -5       29.57       34.30      7.62 o 
  14   7  -5      103.90      115.22     11.19 o 
  15   7  -5      143.01      141.41     11.11 o 
   1   8  -5        0.20        3.73      8.35 o 
   2   8  -5      316.11      235.55     18.81 o 
   3   8  -5      246.83      213.34     19.70 o 
   4   8  -5       27.92       27.24      7.87 o 
   5   8  -5      106.59       80.36     12.08 o 
   6   8  -5      112.11      100.47     14.68 o 
   7   8  -5       96.61       92.84     12.89 o 
   8   8  -5       37.40       36.49     11.19 o 
   9   8  -5       75.26       56.76     10.54 o 
  10   8  -5        9.26        7.54      7.54 o 
  11   8  -5      191.12      132.49     13.87 o 
  12   8  -5        4.57        5.35      7.87 o 
  13   8  -5      207.16      204.34     14.76 o 
  14   8  -5       27.21       21.41      5.59 o 
   1   9  -5      241.09      183.98     15.33 o 
   2   9  -5      598.20      506.79     26.76 o 
   3   9  -5      174.44      159.58     15.41 o 
   4   9  -5      443.54      372.10     23.11 o 
   5   9  -5      315.76      264.66     19.54 o 
   6   9  -5       43.29       25.22     10.78 o 
   7   9  -5       53.02       22.22      9.16 o 
   8   9  -5       67.68       44.68     10.05 o 
   9   9  -5      579.42      460.16     23.35 o 
  10   9  -5      381.68      332.69     19.22 o 
  11   9  -5       56.21       49.22      7.87 o 
  12   9  -5       29.59       31.06      6.65 o 
  13   9  -5       18.01       14.35      4.62 o 
   1  10  -5      312.93      293.45     19.38 o 
   2  10  -5      212.90      151.22     15.16 o 
   3  10  -5      182.08      164.77     15.08 o 
   4  10  -5       31.82       40.95      7.62 o 
   5  10  -5       53.50       53.44     10.46 o 
   6  10  -5      188.40      148.31     13.95 o 
   7  10  -5      388.48      351.43     20.51 o 
   8  10  -5       34.21       33.33      8.60 o 
   9  10  -5       97.04      108.74     10.78 o 
  10  10  -5       32.85       20.68      6.73 o 
  11  10  -5       24.57       28.46      5.51 o 
   1  11  -5        2.29        4.38      6.65 o 
   2  11  -5       39.63       35.27      7.78 o 
   3  11  -5       30.45       25.14      8.68 o 
   4  11  -5      334.92      284.77     17.03 o 
   5  11  -5       95.24       85.79     10.54 o 
   6  11  -5       24.97       35.19      6.97 o 
   7  11  -5       53.15       44.19      7.38 o 
   8  11  -5       90.81       69.25      8.11 o 
   9  11  -5       63.75       46.71      7.70 o 
   1  12  -5      333.35      276.66     15.73 o 
   2  12  -5      295.25      203.36     13.62 o 
   3  12  -5       39.83       48.33      6.81 o 
   4  12  -5       93.36       81.25      9.16 o 
   5  12  -5      246.97      208.47     12.97 o 
   6  12  -5       69.11       51.00      7.62 o 
   0   0  -4    10473.65    19470.61    241.07 o 
   2   0  -4      855.07     1714.39     46.62 o 
   4   0  -4     5057.93     6897.88    114.25 o 
   6   0  -4      570.46      682.82     26.84 o 
   8   0  -4       83.90       66.73      9.81 o 
  10   0  -4      364.90      310.72     19.87 o 
  12   0  -4      271.59      255.66     19.70 o 
  14   0  -4     1278.46     1203.80     42.00 o 
  16   0  -4      235.39      189.66     16.46 o 
  18   0  -4       59.51       55.71      9.89 o 
  20   0  -4       69.79       88.38      8.35 o 
   0   1  -4      852.08     1945.89     50.03 o 
   1   1  -4     1205.70     2080.17     51.33 o 
   2   1  -4      709.33     1204.45     32.35 o 
   3   1  -4      113.32      147.98     12.00 o 
   4   1  -4      833.55     1099.20     32.43 o 
   5   1  -4      879.98     1045.76     32.19 o 
   6   1  -4      979.63     1108.60     33.89 o 
   7   1  -4      802.71      803.80     29.43 o 
   8   1  -4       51.13       52.14      8.43 o 
   9   1  -4      364.81      273.34     18.81 o 
  10   1  -4      154.83      120.17     13.78 o 
  11   1  -4     1064.65      986.89     36.89 o 
  12   1  -4      516.45      438.11     24.24 o 
  13   1  -4      600.86      505.97     27.00 o 
  14   1  -4     1101.28      863.81     34.87 o 
  15   1  -4      505.41      369.67     23.68 o 
  16   1  -4      174.14      162.33     15.41 o 
  17   1  -4      427.47      441.51     23.19 o 
  18   1  -4       97.91       86.44     10.30 o 
  19   1  -4       87.49      102.01     10.78 o 
  20   1  -4       52.08       55.62      7.62 o 
   0   2  -4     3639.75     6382.01    105.25 o 
   1   2  -4     2958.51     5209.92     91.71 o 
   2   2  -4     1514.97     2297.48     55.87 o 
   3   2  -4     1816.75     2570.09     60.73 o 
   4   2  -4       86.16      132.25     12.16 o 
   5   2  -4      297.68      370.48     18.97 o 
   6   2  -4     1208.05     1379.59     38.76 o 
   7   2  -4      467.98      525.03     23.84 o 
   8   2  -4      385.16      394.64     21.08 o 
   9   2  -4      297.84      251.61     18.89 o 
  10   2  -4       11.40        8.51      9.16 o 
  11   2  -4      570.18      501.03     26.43 o 
  12   2  -4      128.85      125.28     13.54 o 
  13   2  -4      105.84      121.06     13.46 o 
  14   2  -4     1033.14      961.92     37.30 o 
  15   2  -4       41.10       43.46      9.81 o 
  16   2  -4      438.15      396.10     23.11 o 
  17   2  -4      135.81      132.82     14.43 o 
  18   2  -4       55.98       61.71      8.11 o 
  19   2  -4       20.70       33.65      5.84 o 
  20   2  -4      191.70      195.42     11.68 o 
   0   3  -4     3682.29     5079.77     92.28 o 
   1   3  -4      999.68     1391.59     43.06 o 
   2   3  -4       87.91      145.79     11.76 o 
   3   3  -4      524.63      547.90     22.14 o 
   4   3  -4      146.49      152.60     13.05 o 
   5   3  -4      638.72      799.59     28.22 o 
   6   3  -4      494.24      507.03     23.27 o 
   7   3  -4       22.86       30.08      6.49 o 
   8   3  -4      219.71      203.20     15.97 o 
   9   3  -4      298.92      320.37     19.95 o 
  10   3  -4       14.25       16.38      7.78 o 
  11   3  -4       94.92       61.79     11.68 o 
  12   3  -4      166.14      131.52     15.16 o 
  13   3  -4       58.71       61.30     10.22 o 
  14   3  -4      440.13      375.18     23.84 o 
  15   3  -4        7.01        0.00     11.51 o 
  16   3  -4      104.87      112.79     12.73 o 
  17   3  -4        6.73        6.97      6.49 o 
  18   3  -4       48.01       48.41      8.19 o 
  19   3  -4      155.69      188.52     12.08 o 
   0   4  -4     1791.74     2091.28     56.11 o 
   1   4  -4     1361.60     1536.41     47.27 o 
   2   4  -4       51.01       78.17      9.65 o 
   3   4  -4       31.21       34.14      6.97 o 
   4   4  -4       17.92       36.33      7.30 o 
   5   4  -4      821.77      881.97     30.65 o 
   6   4  -4      671.46      679.90     27.24 o 
   7   4  -4      167.29      180.50     15.65 o 
   8   4  -4      300.94      268.47     18.24 o 
   9   4  -4      247.03      211.31     17.03 o 
  10   4  -4       12.98        7.22      8.51 o 
  11   4  -4      140.72      138.58     15.08 o 
  12   4  -4      197.22      196.63     16.95 o 
  13   4  -4       18.12       -7.46     12.41 o 
  14   4  -4      555.01      467.86     26.43 o 
  15   4  -4       34.84       28.79      9.41 o 
  16   4  -4       35.18       23.27      8.03 o 
  17   4  -4       57.33       44.84      7.95 o 
  18   4  -4      163.36      149.68     11.92 o 
  19   4  -4        0.06       -3.65      4.70 o 
   0   5  -4      189.75      194.77     14.35 o 
   1   5  -4      395.62      404.29     20.43 o 
   2   5  -4      425.40      393.35     20.60 o 
   3   5  -4      753.31      671.39     27.41 o 
   4   5  -4      310.54      302.69     18.16 o 
   5   5  -4     1001.51      959.97     33.00 o 
   6   5  -4      590.77      546.27     25.54 o 
   7   5  -4      263.81      252.01     18.16 o 
   8   5  -4       89.07       85.63     11.84 o 
   9   5  -4      395.91      337.80     20.84 o 
  10   5  -4       20.99        7.46      6.81 o 
  11   5  -4      698.44      622.09     29.84 o 
  12   5  -4       84.30       59.03     12.24 o 
  13   5  -4       62.36       54.17      9.24 o 
  14   5  -4      105.43       78.98     11.60 o 
  15   5  -4       55.67       63.73     10.70 o 
  16   5  -4       45.84       47.52      9.08 o 
  17   5  -4      277.04      227.20     15.89 o 
  18   5  -4       30.37       36.89      6.57 o 
   0   6  -4     1508.48     1411.46     40.71 o 
   1   6  -4      494.87      462.92     22.95 o 
   2   6  -4      301.39      282.58     18.41 o 
   3   6  -4      718.85      683.88     28.22 o 
   4   6  -4       72.83       59.84      9.57 o 
   5   6  -4      215.34      188.85     16.22 o 
   6   6  -4      353.49      266.61     19.30 o 
   7   6  -4        7.86        1.78      8.84 o 
   8   6  -4      323.61      326.61     20.76 o 
   9   6  -4      272.15      200.93     18.33 o 
  10   6  -4        0.15        7.54      5.35 o 
  11   6  -4      497.03      455.54     25.62 o 
  12   6  -4      116.81       99.17     12.65 o 
  13   6  -4      205.45      220.39     17.60 o 
  14   6  -4      116.41       91.71     13.05 o 
  15   6  -4       19.78       12.24      7.05 o 
  16   6  -4       24.28       13.46      8.03 o 
  17   6  -4       49.70       58.46      8.03 o 
  18   6  -4        8.48        6.41      4.22 o 
   0   7  -4      622.97      592.90     26.52 o 
   1   7  -4      362.21      342.67     21.33 o 
   2   7  -4      110.11      102.25     11.35 o 
   3   7  -4     1030.21      954.05     34.70 o 
   4   7  -4      667.75      561.27     27.24 o 
   5   7  -4       78.32      103.55     12.49 o 
   6   7  -4       36.35       20.43      9.65 o 
   7   7  -4      128.46      126.57     15.73 o 
   8   7  -4      704.08      606.68     29.03 o 
   9   7  -4       71.86       89.44     11.11 o 
  10   7  -4      385.90      374.05     22.87 o 
  11   7  -4       71.02       57.17     10.87 o 
  12   7  -4      468.12      396.91     23.43 o 
  13   7  -4       36.07       27.97      8.76 o 
  14   7  -4       10.38        0.00      6.65 o 
  15   7  -4       18.63       20.92      7.70 o 
  16   7  -4      141.31      129.49     11.27 o 
  17   7  -4      102.53       90.82      8.76 o 
   0   8  -4      234.09      162.98     15.16 o 
   1   8  -4      937.21      796.02     32.19 o 
   2   8  -4      145.91      127.22     14.84 o 
   3   8  -4      487.40      399.59     23.19 o 
   4   8  -4       17.58       -3.65     13.14 o 
   5   8  -4      791.31      755.64     32.27 o 
   6   8  -4       53.73       28.54      8.51 o 
   7   8  -4      222.49      177.33     16.78 o 
   8   8  -4      437.17      366.02     23.19 o 
   9   8  -4        9.41       16.14      6.89 o 
  10   8  -4      242.39      231.99     18.49 o 
  11   8  -4       28.15       19.95      8.51 o 
  12   8  -4      165.61      158.20     14.60 o 
  13   8  -4      461.66      417.19     22.46 o 
  14   8  -4      605.19      593.06     25.06 o 
  15   8  -4       84.72       80.84     10.38 o 
  16   8  -4       26.16       20.27      6.32 o 
   0   9  -4     2825.93     2453.41     72.33 o 
   1   9  -4      422.42      346.88     23.03 o 
   2   9  -4      397.62      343.88     22.54 o 
   3   9  -4        1.65        5.51      7.22 o 
   4   9  -4      917.03      722.55     32.35 o 
   5   9  -4       27.99       32.19      9.24 o 
   6   9  -4      138.08      128.44     13.38 o 
   7   9  -4       41.83       25.70      9.73 o 
   8   9  -4      169.69      120.17     16.87 o 
   9   9  -4       23.66       17.51      7.87 o 
  10   9  -4       84.93       94.14     12.00 o 
  11   9  -4      141.10      127.39     14.19 o 
  12   9  -4      213.55      209.12     15.81 o 
  13   9  -4       16.98       22.95      5.68 o 
  14   9  -4      344.62      390.67     18.49 o 
  15   9  -4       41.99       44.35      6.49 o 
   0  10  -4       64.87       44.03     12.00 o 
   1  10  -4     1002.15      767.88     33.49 o 
   2  10  -4       55.14       43.87     11.19 o 
   3  10  -4      280.36      224.45     18.65 o 
   4  10  -4       35.96       20.51      7.70 o 
   5  10  -4        0.27       11.92      5.59 o 
   6  10  -4       22.58       46.71      8.43 o 
   7  10  -4        7.85        5.11      9.81 o 
   8  10  -4       82.63       66.81      9.73 o 
   9  10  -4      122.84      104.11     12.16 o 
  10  10  -4       46.65       53.52      7.95 o 
  11  10  -4      383.35      358.56     19.30 o 
  12  10  -4       22.78        8.19      8.60 o 
  13  10  -4       95.30       92.52      9.73 o 
   0  11  -4      173.07      132.09     15.16 o 
   1  11  -4      170.22      159.09     15.89 o 
   2  11  -4      244.07      238.23     18.97 o 
   3  11  -4        1.78       -5.03      9.65 o 
   4  11  -4      120.89       88.71     12.49 o 
   5  11  -4       55.42       38.43      8.68 o 
   6  11  -4      247.14      190.71     16.46 o 
   7  11  -4       17.90       25.62      6.97 o 
   8  11  -4      123.06      120.49     11.76 o 
   9  11  -4       24.65       18.89      6.89 o 
  10  11  -4       25.07       23.92      6.00 o 
  11  11  -4      151.57      154.39     11.60 o 
  12  11  -4       90.62       94.30      8.11 o 
   0  12  -4      169.86      146.52     13.87 o 
   1  12  -4      176.30      166.39     13.70 o 
   2  12  -4      154.91      141.25     13.46 o 
   3  12  -4       86.25       79.95     10.14 o 
   4  12  -4        6.60       -9.81      9.81 o 
   5  12  -4      158.24      139.22     12.33 o 
   6  12  -4       12.10       18.24      6.00 o 
   7  12  -4        3.25        8.51      4.14 o 
   8  12  -4       34.49       19.70      5.68 o 
   9  12  -4      128.20      108.57     10.70 o 
   0  13  -4       45.55       43.06      7.46 o 
   1  13  -4       22.98        5.92      7.54 o 
   2  13  -4       42.23       39.81      6.89 o 
   3  13  -4        2.29       -1.05      7.22 o 
   4  13  -4       73.96       69.49      8.11 o 
   5  13  -4       66.04       50.60      6.97 o 
   6  13  -4       76.67       72.49      8.35 o 
   2   0  -3     4466.12     7827.93    109.87 o 
   4   0  -3     3702.36     4829.06     81.17 o 
   6   0  -3       95.75      120.74     10.30 o 
   8   0  -3     3980.33     3634.99     76.22 o 
  10   0  -3       43.95       41.03      7.87 o 
  12   0  -3     1186.84     1004.16     35.60 o 
  14   0  -3      179.96      165.01     15.16 o 
  16   0  -3      943.39      895.27     35.35 o 
  18   0  -3      254.53      266.53     17.92 o 
  20   0  -3       28.70       35.03      6.97 o 
   1   1  -3     2242.67     4144.13     68.84 o 
   2   1  -3     1471.91     2537.41     51.17 o 
   3   1  -3      546.35      803.88     22.79 o 
   4   1  -3     1461.38     1918.65     45.73 o 
   5   1  -3      301.01      390.83     17.03 o 
   6   1  -3      265.33      271.80     14.68 o 
   7   1  -3     2123.23     2133.44     53.60 o 
   8   1  -3      411.15      384.35     18.89 o 
   9   1  -3       16.79        9.73      7.14 o 
  10   1  -3       62.17       61.63      9.65 o 
  11   1  -3       24.03       14.51      6.89 o 
  12   1  -3      143.48      122.20     13.46 o 
  13   1  -3      193.36      139.47     14.92 o 
  14   1  -3      215.72      201.98     16.62 o 
  15   1  -3      452.93      411.92     24.24 o 
  16   1  -3       59.01       45.00     10.78 o 
  17   1  -3       64.50       76.63     10.70 o 
  18   1  -3      177.84      191.69     15.33 o 
  19   1  -3      170.05      217.15     15.65 o 
  20   1  -3       46.08       63.81      8.03 o 
  21   1  -3      239.40      232.80     13.38 o 
   1   2  -3      870.47     1308.15     34.62 o 
   2   2  -3      168.97      206.61     11.51 o 
   3   2  -3      108.52      138.74      9.81 o 
   4   2  -3     1310.95     1481.60     39.98 o 
   5   2  -3     3051.86     3434.95     67.79 o 
   6   2  -3     4356.02     4665.18     84.98 o 
   7   2  -3      148.03      146.52     11.43 o 
   8   2  -3     1715.73     1546.30     47.52 o 
   9   2  -3     1947.45     1823.05     53.76 o 
  10   2  -3      249.51      227.93     16.46 o 
  11   2  -3      477.63      420.75     22.62 o 
  12   2  -3       87.51       80.11     10.70 o 
  13   2  -3      167.65      167.12     15.89 o 
  14   2  -3      542.03      522.27     26.52 o 
  15   2  -3      258.67      219.66     17.92 o 
  16   2  -3      355.01      317.04     21.33 o 
  17   2  -3       66.63       64.22     11.03 o 
  18   2  -3      239.72      252.74     18.33 o 
  19   2  -3        4.84        2.76      6.08 o 
  20   2  -3      110.30      128.12     10.95 o 
  21   2  -3       19.02       13.22      4.87 o 
   1   3  -3     1460.50     1854.10     44.03 o 
   2   3  -3      119.82      119.68      9.49 o 
   3   3  -3      167.13      173.52     10.95 o 
   4   3  -3       26.25       29.27      6.08 o 
   5   3  -3      965.51      970.43     28.22 o 
   6   3  -3     1578.82     1626.50     46.14 o 
   7   3  -3      615.26      548.30     22.38 o 
   8   3  -3       97.29      109.95     11.03 o 
   9   3  -3     1796.93     1571.12     42.73 o 
  10   3  -3      476.06      368.05     20.92 o 
  11   3  -3      311.95      323.21     19.87 o 
  12   3  -3      158.55      149.20     15.16 o 
  13   3  -3     2191.37     1935.03     52.71 o 
  14   3  -3      217.81      210.82     16.54 o 
  15   3  -3      474.87      418.81     24.24 o 
  16   3  -3      175.06      186.58     15.89 o 
  17   3  -3       29.74       35.84      8.84 o 
  18   3  -3      151.25      157.39     13.62 o 
  19   3  -3       90.20       94.14      9.57 o 
  20   3  -3      156.06      187.63     12.81 o 
   1   4  -3     1990.87     2142.36     50.52 o 
   2   4  -3     2405.79     2496.06     55.95 o 
   3   4  -3       30.15       42.33      7.38 o 
   4   4  -3     1044.40      921.54     27.73 o 
   5   4  -3     1352.41     1369.29     42.16 o 
   6   4  -3     1144.54     1041.87     31.38 o 
   7   4  -3      314.70      298.64     17.43 o 
   8   4  -3      986.29      909.05     31.06 o 
   9   4  -3     1079.46     1021.19     34.22 o 
  10   4  -3     2496.06     2245.75     64.95 o 
  11   4  -3      141.70      132.49     13.54 o 
  12   4  -3      923.17      817.75     33.08 o 
  13   4  -3      252.36      250.23     19.22 o 
  14   4  -3      450.23      357.99     23.60 o 
  15   4  -3      228.21      208.80     17.92 o 
  16   4  -3      209.89      205.55     17.84 o 
  17   4  -3       70.25       74.44      9.73 o 
  18   4  -3      404.68      414.83     21.57 o 
  19   4  -3       47.53       47.19      8.51 o 
  20   4  -3      133.47      149.28     11.43 o 
   1   5  -3      229.50      251.77     14.35 o 
   2   5  -3      105.21      100.87     10.62 o 
   3   5  -3     1783.41     1817.13     49.71 o 
   4   5  -3      829.23      757.83     26.19 o 
   5   5  -3      450.41      478.00     21.33 o 
   6   5  -3      119.78      105.01     10.95 o 
   7   5  -3      407.62      360.26     20.03 o 
   8   5  -3       89.27       91.22     11.11 o 
   9   5  -3      105.55       96.98     10.95 o 
  10   5  -3      201.46      179.04     14.68 o 
  11   5  -3      150.57      151.55     14.76 o 
  12   5  -3      460.88      419.62     24.57 o 
  13   5  -3      302.87      252.34     23.11 o 
  14   5  -3       96.18      104.92     13.62 o 
  15   5  -3        9.20        5.35      6.97 o 
  16   5  -3      133.11      121.06     13.22 o 
  17   5  -3       62.25       55.79      8.68 o 
  18   5  -3      105.53      114.01     11.76 o 
  19   5  -3       30.38       38.52      6.57 o 
   1   6  -3      595.39      531.19     22.22 o 
   2   6  -3      184.25      180.50     13.54 o 
   3   6  -3      117.87       96.25     10.87 o 
   4   6  -3       64.56       45.41      9.00 o 
   5   6  -3     1315.29     1189.93     36.41 o 
   6   6  -3      183.12      189.66     14.68 o 
   7   6  -3      153.09      131.36     13.05 o 
   8   6  -3      191.93      175.15     15.41 o 
   9   6  -3      352.88      306.26     19.38 o 
  10   6  -3      461.88      375.51     23.76 o 
  11   6  -3        4.37        5.59      8.51 o 
  12   6  -3      102.15       83.76     13.46 o 
  13   6  -3       60.07       42.25      9.97 o 
  14   6  -3       80.88       56.76     11.76 o 
  15   6  -3       60.38       58.38      9.49 o 
  16   6  -3       13.12       15.73      5.43 o 
  17   6  -3      350.76      350.45     19.78 o 
  18   6  -3       55.44       54.25      8.19 o 
  19   6  -3       58.75       58.38      7.95 o 
   1   7  -3       60.99       39.08      9.89 o 
   2   7  -3      915.27      761.96     28.54 o 
   3   7  -3       29.38       26.68      8.19 o 
   4   7  -3      886.34      793.18     30.97 o 
   5   7  -3      205.88      174.42     15.24 o 
   6   7  -3      247.49      225.82     17.19 o 
   7   7  -3      122.77      124.55     13.78 o 
   8   7  -3      112.09      107.93     13.95 o 
   9   7  -3      283.67      253.96     19.62 o 
  10   7  -3      513.63      426.19     25.06 o 
  11   7  -3      122.21      115.63     14.92 o 
  12   7  -3      333.44      284.53     20.51 o 
  13   7  -3       24.01       32.76      9.16 o 
  14   7  -3       43.36       57.57      9.89 o 
  15   7  -3       72.19       74.36     10.95 o 
  16   7  -3       79.73      106.06     11.11 o 
  17   7  -3      105.25      110.44     10.87 o 
  18   7  -3      274.39      302.94     14.92 o 
   1   8  -3      494.82      384.99     21.97 o 
   2   8  -3       18.01        8.60      7.14 o 
   3   8  -3      443.87      404.70     22.30 o 
   4   8  -3       78.41       69.41     10.38 o 
   5   8  -3     1262.52     1117.20     38.11 o 
   6   8  -3      156.99      139.87     14.11 o 
   7   8  -3     1069.27      937.03     35.84 o 
   8   8  -3      405.84      374.21     22.95 o 
   9   8  -3     1571.68     1404.97     45.00 o 
  10   8  -3       47.22       51.33      8.60 o 
  11   8  -3      408.80      339.02     21.24 o 
  12   8  -3       34.02       39.73      8.11 o 
  13   8  -3      218.78      208.63     17.03 o 
  14   8  -3      210.19      193.47     16.38 o 
  15   8  -3      435.96      463.24     22.54 o 
  16   8  -3       52.54       63.73      9.08 o 
  17   8  -3       20.48       22.22      5.92 o 
   1   9  -3      347.55      310.80     20.76 o 
   2   9  -3      403.71      352.56     22.38 o 
   3   9  -3      158.00      156.58     14.60 o 
   4   9  -3       37.50       25.22      8.60 o 
   5   9  -3       38.19       40.14      9.65 o 
   6   9  -3       84.77       76.14     11.43 o 
   7   9  -3      109.71       73.06     11.27 o 
   8   9  -3      118.95      101.76     13.14 o 
   9   9  -3       14.11       13.54      7.30 o 
  10   9  -3      224.03      207.25     17.51 o 
  11   9  -3       50.49       43.38      9.16 o 
  12   9  -3        1.15        6.65      5.43 o 
  13   9  -3      325.12      340.72     20.19 o 
  14   9  -3      127.38      156.09     12.97 o 
  15   9  -3       71.86       74.11      9.16 o 
  16   9  -3        2.17       -2.84      4.95 o 
   1  10  -3      547.31      439.81     25.62 o 
   2  10  -3      432.27      348.51     21.41 o 
   3  10  -3      160.16      159.98     15.08 o 
   4  10  -3       11.84       -1.86      9.97 o 
   5  10  -3      377.26      361.07     22.62 o 
   6  10  -3       21.14       38.03      8.03 o 
   7  10  -3      265.12      241.88     18.57 o 
   8  10  -3       74.00       69.25     11.19 o 
   9  10  -3      175.03      179.85     16.38 o 
  10  10  -3       35.00       28.95      9.16 o 
  11  10  -3       36.59       26.19      8.60 o 
  12  10  -3      268.75      233.93     16.70 o 
  13  10  -3      118.82      125.28     12.08 o 
  14  10  -3        1.76        1.05      5.43 o 
  15  10  -3      302.38      303.83     14.84 o 
   1  11  -3      122.78       95.68     14.60 o 
   2  11  -3     1061.11      863.81     34.62 o 
   3  11  -3      264.59      217.71     17.35 o 
   4  11  -3      581.27      513.52     26.27 o 
   5  11  -3      226.99      211.55     17.19 o 
   6  11  -3       77.59       81.73     10.54 o 
   7  11  -3       61.55       54.81     10.30 o 
   8  11  -3       74.52       77.44     10.54 o 
   9  11  -3      242.54      227.28     16.38 o 
  10  11  -3      274.23      282.10     18.00 o 
  11  11  -3       26.31       34.38      6.89 o 
  12  11  -3      499.02      514.41     21.73 o 
  13  11  -3        1.75        2.84      4.95 o 
   1  12  -3      283.73      279.42     19.06 o 
   2  12  -3      252.09      244.23     17.43 o 
   3  12  -3       11.34        8.11      8.76 o 
   4  12  -3        8.23        3.16      9.00 o 
   5  12  -3       31.24       23.76      8.35 o 
   6  12  -3        7.64       15.89      6.32 o 
   7  12  -3      317.64      305.45     19.06 o 
   8  12  -3       31.72       31.87      7.87 o 
   9  12  -3      230.84      208.63     14.60 o 
  10  12  -3       88.31       67.63      8.11 o 
  11  12  -3       63.98       57.98      7.62 o 
   1  13  -3       12.21       28.46      5.59 o 
   2  13  -3      162.68      167.36     13.87 o 
   3  13  -3        6.24        2.68      4.95 o 
   4  13  -3      142.50      145.22     11.84 o 
   5  13  -3      119.11       96.25     10.38 o 
   6  13  -3       54.98       62.19      8.51 o 
   7  13  -3       17.01       21.97      6.08 o 
   8  13  -3       55.77       56.84      8.60 o 
   1  14  -3       57.54       42.41      6.97 o 
   2  14  -3       30.66       37.62      6.97 o 
   3  14  -3       18.60       22.14      5.03 o 
   4  14  -3       70.45       78.25      8.51 o 
   0   0  -2    40687.99    81077.55   1293.64 o 
   2   0  -2      748.11     1184.90     27.57 o 
   4   0  -2     5069.20     5356.52     78.73 o 
   6   0  -2     1526.10     1564.95     38.52 o 
   8   0  -2      313.30      289.88     14.84 o 
  10   0  -2      284.25      257.20     15.57 o 
  12   0  -2      462.83      448.65     22.30 o 
  14   0  -2     2189.72     2052.03     64.22 o 
  16   0  -2      405.25      417.43     23.35 o 
  18   0  -2      806.84      758.48     31.22 o 
  20   0  -2      545.55      682.82     27.49 o 
   0   1  -2    34652.91    63672.43   1109.50 o 
   1   1  -2    11763.99    19941.39    221.53 o 
   2   1  -2     2919.56     4193.10     62.52 o 
   3   1  -2    18028.40    21246.71    239.04 o 
   4   1  -2     3586.62     3663.29     60.81 o 
   5   1  -2       31.11       37.95      6.00 o 
   6   1  -2      455.97      453.84     16.62 o 
   7   1  -2      712.86      682.09     21.73 o 
   8   1  -2      818.37      720.77     23.60 o 
   9   1  -2      458.58      379.48     18.24 o 
  10   1  -2      104.71      114.57     10.22 o 
  11   1  -2      570.61      462.43     21.57 o 
  12   1  -2       58.67       58.22      9.73 o 
  13   1  -2      572.05      484.00     24.16 o 
  14   1  -2      349.70      304.96     19.62 o 
  15   1  -2       60.16       60.25      9.49 o 
  16   1  -2       23.55       35.52      6.57 o 
  17   1  -2      779.26      799.83     32.76 o 
  18   1  -2       51.62       73.06      9.97 o 
  19   1  -2      332.59      344.94     21.00 o 
  20   1  -2       53.06       81.17     10.30 o 
  21   1  -2       88.36       83.19      9.97 o 
   0   2  -2    12229.61    14629.23    170.28 o 
   1   2  -2     1889.70     2376.54     42.81 o 
   2   2  -2     2441.32     2869.38     49.30 o 
   3   2  -2     2437.33     2706.72     48.89 o 
   4   2  -2      531.82      474.27     15.81 o 
   5   2  -2      473.30      447.51     16.14 o 
   6   2  -2      737.33      673.90     21.08 o 
   7   2  -2      269.36      240.82     13.46 o 
   8   2  -2     1367.34     1191.47     37.70 o 
   9   2  -2      216.56      173.04     12.73 o 
  10   2  -2      321.51      256.39     15.89 o 
  11   2  -2      299.60      285.34     17.11 o 
  12   2  -2      806.20      726.93     29.03 o 
  13   2  -2      588.69      593.55     26.84 o 
  14   2  -2     1683.94     1522.38     46.38 o 
  15   2  -2      142.63      121.22     14.84 o 
  16   2  -2      103.48       84.49     11.84 o 
  17   2  -2      213.15      213.09     17.92 o 
  18   2  -2       91.72      114.90     12.97 o 
  19   2  -2       24.36       13.22      8.68 o 
  20   2  -2       94.37      106.47     11.76 o 
  21   2  -2        9.87       14.43      5.43 o 
   0   3  -2     1452.62     1418.59     32.92 o 
   1   3  -2     4432.67     4473.50     69.17 o 
   2   3  -2     1142.86     1077.06     28.79 o 
   3   3  -2      192.38      190.88     10.14 o 
   4   3  -2      330.20      252.58     12.08 o 
   5   3  -2     2096.87     1787.21     42.49 o 
   6   3  -2      231.16      204.98     11.76 o 
   7   3  -2      422.73      422.46     18.16 o 
   8   3  -2      941.43      774.53     25.54 o 
   9   3  -2      743.12      638.39     24.24 o 
  10   3  -2       95.10       81.33      9.89 o 
  11   3  -2      548.43      495.68     23.11 o 
  12   3  -2      240.28      195.25     15.41 o 
  13   3  -2       43.65       57.73      9.41 o 
  14   3  -2     1242.27     1073.09     38.11 o 
  15   3  -2       40.57       30.49     10.46 o 
  16   3  -2       27.48       30.49      8.03 o 
  17   3  -2      209.12      220.88     17.76 o 
  18   3  -2       52.84       58.22     10.38 o 
  19   3  -2      183.49      150.33     13.54 o 
  20   3  -2        1.10       -3.65      6.41 o 
  21   3  -2        5.99        4.78      6.16 o 
   0   4  -2     3152.40     2974.22     55.54 o 
   1   4  -2       19.29       18.65      4.87 o 
   2   4  -2     1848.11     1721.21     40.38 o 
   3   4  -2      111.73       94.14      7.62 o 
   4   4  -2     1458.96     1478.27     38.92 o 
   5   4  -2      482.15      422.38     16.95 o 
   6   4  -2      679.29      521.79     20.27 o 
   7   4  -2       62.13       66.25      8.68 o 
   8   4  -2      919.12      875.32     28.14 o 
   9   4  -2      376.98      304.96     17.76 o 
  10   4  -2        8.12        7.70      6.00 o 
  11   4  -2      302.85      263.20     17.68 o 
  12   4  -2      470.96      411.59     22.79 o 
  13   4  -2       45.89       50.27      8.68 o 
  14   4  -2       61.53       64.14     11.43 o 
  15   4  -2      267.67      274.80     19.70 o 
  16   4  -2       32.80       31.46      8.60 o 
  17   4  -2        6.52        8.60     10.22 o 
  18   4  -2      115.31       90.65     12.49 o 
  19   4  -2      135.60      135.17     11.92 o 
  20   4  -2      413.10      457.73     20.35 o 
  21   4  -2       62.79       69.65      7.46 o 
   0   5  -2     1205.24     1284.15     36.08 o 
   1   5  -2      527.33      506.14     18.41 o 
   2   5  -2      328.82      329.21     14.84 o 
   3   5  -2     1187.10     1074.79     28.70 o 
   4   5  -2      589.89      609.76     21.65 o 
   5   5  -2      153.70      124.87     10.87 o 
   6   5  -2      643.77      543.60     21.33 o 
   7   5  -2      103.25       88.63      9.89 o 
   8   5  -2      878.64      751.66     27.57 o 
   9   5  -2      151.83      114.17     11.03 o 
  10   5  -2        4.97        9.32      3.97 o 
  11   5  -2      435.19      421.81     22.54 o 
  12   5  -2      352.65      309.26     21.24 o 
  13   5  -2      283.07      293.04     19.70 o 
  14   5  -2      338.30      289.80     19.78 o 
  15   5  -2      142.23      131.93     14.43 o 
  16   5  -2       36.11       36.57     10.14 o 
  17   5  -2       71.69       65.03     10.78 o 
  18   5  -2       79.14       65.19      9.73 o 
  19   5  -2      138.84      172.14     12.81 o 
  20   5  -2       82.65       99.33      9.00 o 
   0   6  -2     1926.22     1819.81     47.44 o 
   1   6  -2      519.48      522.84     20.11 o 
   2   6  -2      137.82      120.74     11.19 o 
   3   6  -2      438.65      316.48     16.30 o 
   4   6  -2      513.42      501.84     21.00 o 
   5   6  -2     1880.18     1722.26     49.46 o 
   6   6  -2      426.23      331.23     18.16 o 
   7   6  -2       30.96       33.16      7.78 o 
   8   6  -2      856.46      781.75     29.68 o 
   9   6  -2      244.90      247.55     17.60 o 
  10   6  -2      322.03      303.67     19.38 o 
  11   6  -2      733.70      689.39     30.00 o 
  12   6  -2      983.77      887.56     34.95 o 
  13   6  -2       35.63       18.49      9.81 o 
  14   6  -2      521.81      485.46     25.62 o 
  15   6  -2      170.35      159.17     14.76 o 
  16   6  -2       11.08        2.27      6.41 o 
  17   6  -2      240.47      283.88     18.24 o 
  18   6  -2       10.96       14.35      6.08 o 
  19   6  -2      118.08      143.04     11.84 o 
  20   6  -2      145.42      159.90     10.38 o 
   0   7  -2      124.52      108.33     10.30 o 
   1   7  -2      396.52      380.37     18.65 o 
   2   7  -2      712.91      586.17     23.27 o 
   3   7  -2        6.69       -2.59      6.81 o 
   4   7  -2       70.49       78.57      9.97 o 
   5   7  -2      451.53      457.81     21.49 o 
   6   7  -2     1597.58     1371.32     39.73 o 
   7   7  -2      211.75      196.39     15.41 o 
   8   7  -2      144.47      125.20     13.87 o 
   9   7  -2      193.00      184.23     15.81 o 
  10   7  -2       12.58       10.62      7.95 o 
  11   7  -2      630.61      569.30     27.73 o 
  12   7  -2       14.07       21.08      7.38 o 
  13   7  -2      146.17      139.47     16.30 o 
  14   7  -2      212.73      177.82     15.57 o 
  15   7  -2      399.45      358.97     21.97 o 
  16   7  -2      211.54      235.55     17.11 o 
  17   7  -2      241.22      257.93     16.78 o 
  18   7  -2        5.28       -1.14      9.41 o 
  19   7  -2       21.76       24.73      6.08 o 
   0   8  -2     2579.38     2213.40     60.81 o 
   1   8  -2      297.43      276.34     17.43 o 
   2   8  -2      305.29      265.31     17.11 o 
   3   8  -2     1842.99     1568.68     42.98 o 
   4   8  -2      608.60      561.68     25.30 o 
   5   8  -2      164.73      158.52     13.70 o 
   6   8  -2      303.74      295.56     19.14 o 
   7   8  -2      259.71      218.44     17.68 o 
   8   8  -2      163.11      150.25     14.51 o 
   9   8  -2      437.92      401.05     22.54 o 
  10   8  -2      197.33      167.12     15.89 o 
  11   8  -2     1874.24     1838.86     52.14 o 
  12   8  -2      233.07      222.82     18.33 o 
  13   8  -2      188.77      185.77     15.89 o 
  14   8  -2      156.17      140.68     14.43 o 
  15   8  -2       80.71       89.68     10.95 o 
  16   8  -2       47.29       42.57      8.11 o 
  17   8  -2      429.59      445.89     20.43 o 
  18   8  -2       43.63       50.52      7.14 o 
   0   9  -2     2142.97     1782.10     48.25 o 
   1   9  -2      728.66      616.90     27.08 o 
   2   9  -2      233.91      193.23     16.30 o 
   3   9  -2      107.01      108.49     12.00 o 
   4   9  -2      537.50      506.38     25.06 o 
   5   9  -2      203.23      219.99     16.78 o 
   6   9  -2      303.83      258.74     18.57 o 
   7   9  -2      301.88      287.94     19.46 o 
   8   9  -2      247.73      208.55     17.19 o 
   9   9  -2       11.82        8.60      6.16 o 
  10   9  -2      218.26      230.20     17.76 o 
  11   9  -2      146.56      148.22     14.76 o 
  12   9  -2      258.78      243.42     20.03 o 
  13   9  -2       67.36       73.06     11.19 o 
  14   9  -2      869.17      953.57     33.65 o 
  15   9  -2       60.77       52.22      9.32 o 
  16   9  -2      151.98      126.33     12.16 o 
  17   9  -2       17.00       19.62      5.92 o 
   0  10  -2      259.12      241.31     18.00 o 
   1  10  -2      268.32      226.31     17.92 o 
   2  10  -2      303.47      267.66     19.38 o 
   3  10  -2     1003.43      838.59     33.73 o 
   4  10  -2       82.48       86.68     11.11 o 
   5  10  -2      483.67      450.19     25.06 o 
   6  10  -2       28.61       20.76      9.41 o 
   7  10  -2      116.95      117.49     13.14 o 
   8  10  -2      131.67      130.47     14.35 o 
   9  10  -2      131.92      110.76     12.65 o 
  10  10  -2      177.84      146.77     14.68 o 
  11  10  -2       41.49       28.22     11.11 o 
  12  10  -2      268.20      299.77     18.81 o 
  13  10  -2      305.71      309.42     18.73 o 
  14  10  -2       42.84       49.22      8.27 o 
  15  10  -2       51.35       48.08      6.89 o 
  16  10  -2       33.09       30.81      5.92 o 
   0  11  -2     2809.60     2457.22     72.00 o 
   1  11  -2      614.70      505.00     26.19 o 
   2  11  -2      117.12       94.95     12.65 o 
   3  11  -2       48.14       43.79     11.19 o 
   4  11  -2       41.61       41.27      9.73 o 
   5  11  -2      130.13      131.60     13.38 o 
   6  11  -2       63.22       43.06      8.27 o 
   7  11  -2       69.53       54.08      9.81 o 
   8  11  -2      123.34       98.52     13.54 o 
   9  11  -2       49.36       41.92     10.22 o 
  10  11  -2       17.24        4.70      9.00 o 
  11  11  -2       52.54       90.65      9.49 o 
  12  11  -2       47.69       66.65      8.76 o 
  13  11  -2        1.43       11.43      3.97 o 
  14  11  -2       37.05       36.41      6.00 o 
   0  12  -2      135.36      120.33     12.89 o 
   1  12  -2       56.48       31.46     10.14 o 
   2  12  -2       37.91       49.95      8.60 o 
   3  12  -2        2.38       -3.49      8.11 o 
   4  12  -2      192.53      204.25     16.54 o 
   5  12  -2       72.10       83.44     10.38 o 
   6  12  -2       38.09       40.06      8.43 o 
   7  12  -2      155.16      178.23     14.68 o 
   8  12  -2       55.92       56.52     10.78 o 
   9  12  -2      258.96      253.80     17.11 o 
  10  12  -2       16.68       17.11      5.68 o 
  11  12  -2      316.24      365.37     17.43 o 
  12  12  -2        4.56        2.92      5.03 o 
   0  13  -2       40.69       34.79      9.89 o 
   1  13  -2       55.43       57.98      9.81 o 
   2  13  -2      140.11      134.93     12.73 o 
   3  13  -2       99.50      104.84     11.84 o 
   4  13  -2       26.20       24.08      8.27 o 
   5  13  -2       12.25       14.84      7.46 o 
   6  13  -2      330.96      348.83     19.22 o 
   7  13  -2       39.33       28.30      7.54 o 
   8  13  -2      267.02      260.45     15.89 o 
   9  13  -2       26.88       36.00      6.89 o 
  10  13  -2        4.26        3.57      5.27 o 
   0  14  -2       77.18       60.49      8.84 o 
   1  14  -2       25.95       28.14      7.14 o 
   2  14  -2       16.09       20.76      5.51 o 
   3  14  -2      188.22      175.39     12.65 o 
   4  14  -2       17.38       23.60      5.11 o 
   5  14  -2      127.43      127.95     10.46 o 
   6  14  -2       33.02       26.11      6.65 o 
   7  14  -2       15.32       15.08      5.19 o 
   2   0  -1     4016.93     4337.84     55.95 o 
   4   0  -1    14816.93    11966.38    139.71 o 
   6   0  -1      233.64      202.23     10.14 o 
   8   0  -1     4705.68     4217.10     73.06 o 
  10   0  -1       65.68       71.84      8.84 o 
  12   0  -1      909.08      826.91     29.19 o 
  14   0  -1      119.45       99.74     11.43 o 
  16   0  -1      836.04      805.75     32.92 o 
  18   0  -1      820.24      896.48     34.46 o 
  20   0  -1      287.18      253.39     16.87 o 
  22   0  -1      183.11      257.12     13.78 o 
   1   1  -1     2820.68     3248.70     43.62 o 
   2   1  -1     1201.00     1118.66     21.97 o 
   3   1  -1     5557.94     4748.30     63.49 o 
   4   1  -1     2020.22     1556.60     31.14 o 
   5   1  -1     2039.62     1718.93     35.27 o 
   6   1  -1      529.39      422.21     14.60 o 
   7   1  -1      659.84      533.30     17.35 o 
   8   1  -1     2620.04     2240.64     49.62 o 
   9   1  -1      231.91      146.28     10.87 o 
  10   1  -1      785.85      826.91     26.35 o 
  11   1  -1        6.02       -3.73      7.70 o 
  12   1  -1      578.82      553.90     24.16 o 
  13   1  -1      188.01      148.22     13.95 o 
  14   1  -1       88.84      123.17     12.81 o 
  15   1  -1     1580.99     1570.79     45.81 o 
  16   1  -1      117.45      126.74     14.60 o 
  17   1  -1      252.21      234.99     18.16 o 
  18   1  -1      421.13      460.32     25.70 o 
  19   1  -1      113.05      143.93     13.87 o 
  20   1  -1      133.68      125.84     12.33 o 
  21   1  -1      240.58      304.88     16.54 o 
  22   1  -1        0.77       -0.89      5.68 o 
   1   2  -1      501.99      430.48     13.38 o 
   2   2  -1     8838.49     7545.99     92.44 o 
   3   2  -1     3078.75     2512.03     41.60 o 
   4   2  -1     5264.49     4173.24     62.19 o 
   5   2  -1      450.72      377.05     13.14 o 
   6   2  -1     4362.04     3494.22     60.33 o 
   7   2  -1     1317.62     1121.09     32.11 o 
   8   2  -1      682.90      589.90     20.11 o 
   9   2  -1     1163.16     1151.90     30.65 o 
  10   2  -1     1362.72     1144.93     32.03 o 
  11   2  -1      188.24      213.42     14.43 o 
  12   2  -1      767.12      737.80     27.57 o 
  13   2  -1      341.67      309.10     18.65 o 
  14   2  -1       76.89       73.14     11.19 o 
  15   2  -1      179.73      156.58     15.33 o 
  16   2  -1     1126.84     1082.57     38.35 o 
  17   2  -1       38.88       53.84      8.03 o 
  18   2  -1      187.42      211.47     16.95 o 
  19   2  -1       65.27       69.73     10.38 o 
  20   2  -1       11.79       12.00      5.11 o 
  21   2  -1       18.00       34.06      6.57 o 
  22   2  -1       76.71      108.65      8.68 o 
   1   3  -1     3598.52     3047.77     48.25 o 
   2   3  -1     2327.20     1986.76     36.98 o 
   3   3  -1      510.39      415.48     13.22 o 
   4   3  -1      447.13      389.78     13.46 o 
   5   3  -1     2917.42     2366.16     46.38 o 
   6   3  -1      635.30      579.76     18.24 o 
   7   3  -1      854.22      645.77     20.68 o 
   8   3  -1      951.35      857.16     25.38 o 
   9   3  -1     4030.28     3744.78     74.60 o 
  10   3  -1     1131.65      984.46     30.33 o 
  11   3  -1      782.19      790.75     28.14 o 
  12   3  -1       49.68       70.95      9.65 o 
  13   3  -1      222.96      152.44     13.62 o 
  14   3  -1      216.32      236.28     17.43 o 
  15   3  -1      392.40      346.48     20.76 o 
  16   3  -1      148.58      159.41     15.16 o 
  17   3  -1       20.52       17.84      9.00 o 
  18   3  -1       52.71       53.11      9.16 o 
  19   3  -1      137.21      139.47     13.78 o 
  20   3  -1       18.03       19.46      7.05 o 
  21   3  -1      174.22      178.39     12.57 o 
   1   4  -1      739.98      653.15     17.51 o 
   2   4  -1      305.21      230.36     10.54 o 
   3   4  -1      449.55      376.97     13.78 o 
   4   4  -1     2438.92     2034.03     43.46 o 
   5   4  -1      337.54      325.07     14.27 o 
   6   4  -1      952.68      843.21     24.00 o 
   7   4  -1     1081.13      986.65     27.33 o 
   8   4  -1     1553.40     1347.40     40.71 o 
   9   4  -1     1221.04     1140.79     32.43 o 
  10   4  -1      756.55      628.66     24.73 o 
  11   4  -1      128.16      131.76     11.84 o 
  12   4  -1     1079.65      920.16     32.76 o 
  13   4  -1      575.09      583.33     26.43 o 
  14   4  -1       35.93       21.08      9.49 o 
  15   4  -1      247.91      282.91     19.54 o 
  16   4  -1      141.25      167.77     15.49 o 
  17   4  -1       32.65       25.79      8.43 o 
  18   4  -1      370.32      369.75     20.60 o 
  19   4  -1       40.42       53.60      9.89 o 
  20   4  -1      132.97      162.90     13.14 o 
  21   4  -1       43.15       50.84      7.78 o 
   1   5  -1     1221.25     1034.73     30.16 o 
   2   5  -1     1847.95     1527.49     37.70 o 
   3   5  -1     1327.36     1249.37     34.54 o 
   4   5  -1     2290.88     1983.60     46.06 o 
   5   5  -1     2132.55     1958.22     47.19 o 
   6   5  -1      148.51      133.55     10.22 o 
   7   5  -1      634.36      535.98     21.24 o 
   8   5  -1      145.64      119.36     11.27 o 
   9   5  -1      386.50      338.05     18.33 o 
  10   5  -1      633.29      510.11     23.51 o 
  11   5  -1       28.72       19.70      7.70 o 
  12   5  -1      500.64      438.19     23.11 o 
  13   5  -1     1028.49      960.22     35.43 o 
  14   5  -1      134.46      154.87     14.68 o 
  15   5  -1       71.69       53.44     10.46 o 
  16   5  -1       95.21       89.60     13.30 o 
  17   5  -1      184.52      218.12     17.76 o 
  18   5  -1      486.87      464.13     23.60 o 
  19   5  -1       43.75       47.03      9.08 o 
  20   5  -1      207.56      243.66     14.68 o 
  21   5  -1      230.24      257.12     13.38 o 
   1   6  -1      427.52      340.97     15.49 o 
   2   6  -1      852.15      873.86     25.30 o 
   3   6  -1      245.07      253.39     13.70 o 
   4   6  -1     2255.67     2089.50     51.17 o 
   5   6  -1     2410.49     2084.55     52.79 o 
   6   6  -1     1236.08     1170.23     32.76 o 
   7   6  -1      468.39      403.64     19.38 o 
   8   6  -1       26.62       24.33      7.14 o 
   9   6  -1      469.38      404.21     20.92 o 
  10   6  -1      217.33      200.69     15.00 o 
  11   6  -1        0.74       -8.92      8.92 o 
  12   6  -1       41.18       31.46      9.73 o 
  13   6  -1     1878.02     1872.92     51.89 o 
  14   6  -1       62.40       52.46     10.87 o 
  15   6  -1      235.05      174.90     16.05 o 
  16   6  -1      275.06      261.99     18.97 o 
  17   6  -1      130.89      121.55     13.22 o 
  18   6  -1       34.60       45.89      8.43 o 
  19   6  -1       23.36       20.19      6.32 o 
  20   6  -1       50.67       71.60      8.35 o 
   1   7  -1       36.15       48.89      8.35 o 
   2   7  -1      237.49      190.15     12.81 o 
   3   7  -1      352.83      314.45     17.03 o 
   4   7  -1      719.01      665.79     24.24 o 
   5   7  -1      866.72      821.56     28.22 o 
   6   7  -1      184.29      161.20     12.89 o 
   7   7  -1      551.04      508.24     22.95 o 
   8   7  -1       61.77       49.46      8.68 o 
   9   7  -1      540.38      502.97     24.00 o 
  10   7  -1      399.43      410.94     22.79 o 
  11   7  -1      310.22      305.13     20.27 o 
  12   7  -1      502.41      481.16     25.70 o 
  13   7  -1       89.49      111.74     13.87 o 
  14   7  -1        8.36       14.60      7.30 o 
  15   7  -1       34.31       44.43      8.27 o 
  16   7  -1       76.25       83.11     11.27 o 
  17   7  -1       25.16       26.60      8.51 o 
  18   7  -1      191.60      238.07     15.08 o 
  19   7  -1       70.13       78.57      9.41 o 
   1   8  -1      435.05      358.24     19.14 o 
   2   8  -1      197.06      169.71     13.38 o 
   3   8  -1      487.72      427.08     20.84 o 
   4   8  -1       77.79       61.38      8.60 o 
   5   8  -1       31.79       32.35      8.19 o 
   6   8  -1       31.01       11.27      8.27 o 
   7   8  -1       40.08       48.00      7.62 o 
   8   8  -1       81.08       74.60     10.30 o 
   9   8  -1     1416.60     1357.37     42.57 o 
  10   8  -1      302.37      264.58     19.14 o 
  11   8  -1      456.79      404.46     23.76 o 
  12   8  -1      110.22      105.17     12.24 o 
  13   8  -1      460.07      470.54     25.62 o 
  14   8  -1       62.22       70.14     11.84 o 
  15   8  -1       95.78      124.55     13.22 o 
  16   8  -1      101.65      122.44     12.33 o 
  17   8  -1       40.26       43.71      8.27 o 
  18   8  -1       27.98       31.62      6.32 o 
   1   9  -1      123.72       93.74     11.84 o 
   2   9  -1     1097.29      926.57     33.16 o 
   3   9  -1      501.02      473.46     23.35 o 
   4   9  -1      582.54      512.06     24.81 o 
   5   9  -1      725.60      674.23     29.68 o 
   6   9  -1      112.24       93.82     11.76 o 
   7   9  -1       82.65       78.98     12.24 o 
   8   9  -1      249.01      203.61     16.22 o 
   9   9  -1     1267.23     1191.72     40.87 o 
  10   9  -1       27.07       22.06      7.95 o 
  11   9  -1      354.80      336.99     21.65 o 
  12   9  -1      467.76      466.00     25.70 o 
  13   9  -1      207.15      196.39     16.38 o 
  14   9  -1       21.92       18.16      8.19 o 
  15   9  -1      279.77      278.29     17.76 o 
  16   9  -1      340.01      390.59     19.22 o 
  17   9  -1       16.40       20.11      5.35 o 
   1  10  -1      778.87      672.77     29.03 o 
   2  10  -1      772.86      709.26     30.81 o 
   3  10  -1      353.83      350.61     21.57 o 
   4  10  -1      195.37      198.17     16.95 o 
   5  10  -1     1346.21     1226.18     41.52 o 
   6  10  -1      406.93      360.99     23.27 o 
   7  10  -1      228.78      196.79     16.46 o 
   8  10  -1       68.77       87.90     12.33 o 
   9  10  -1        9.12       13.38      7.22 o 
  10  10  -1       31.14       34.79      9.24 o 
  11  10  -1       48.14       46.62      8.92 o 
  12  10  -1        9.93       13.30      7.70 o 
  13  10  -1      118.54       93.09     11.60 o 
  14  10  -1       40.93       33.97      8.43 o 
  15  10  -1      551.35      606.36     24.33 o 
  16  10  -1       16.87       16.95      5.59 o 
   1  11  -1      472.82      412.64     23.43 o 
   2  11  -1      669.11      533.14     26.92 o 
   3  11  -1       84.61       73.95     12.65 o 
   4  11  -1       29.73       25.54      6.97 o 
   5  11  -1      154.69      135.98     14.51 o 
   6  11  -1      205.86      191.12     16.46 o 
   7  11  -1        9.19       13.22      5.76 o 
   8  11  -1      415.98      362.78     21.57 o 
   9  11  -1       73.08       81.33     11.51 o 
  10  11  -1      100.63       98.92     11.43 o 
  11  11  -1       52.28       55.95      9.49 o 
  12  11  -1      394.75      404.62     21.57 o 
  13  11  -1       16.95       24.41      6.81 o 
  14  11  -1        4.07        8.68      3.97 o 
  15  11  -1        9.49       18.65      4.62 o 
   1  12  -1      533.26      499.41     26.27 o 
   2  12  -1       29.85       23.76      7.87 o 
   3  12  -1       32.46       42.49      7.70 o 
   4  12  -1       17.45        2.35      7.78 o 
   5  12  -1       58.31       55.30     10.95 o 
   6  12  -1       77.52       65.44     10.62 o 
   7  12  -1      306.43      311.94     20.60 o 
   8  12  -1       23.74       19.95      7.38 o 
   9  12  -1      435.76      433.24     23.11 o 
  10  12  -1        5.85       16.62      6.00 o 
  11  12  -1       35.36       50.11      7.95 o 
  12  12  -1       21.39       17.51      6.16 o 
  13  12  -1      104.15      100.22      9.32 o 
   1  13  -1      260.04      212.53     17.19 o 
   2  13  -1      154.55      168.09     15.33 o 
   3  13  -1       17.93       14.68      6.49 o 
   4  13  -1      206.19      213.17     16.70 o 
   5  13  -1       12.82        1.46      9.81 o 
   6  13  -1      271.21      277.72     17.35 o 
   7  13  -1      167.23      178.23     14.60 o 
   8  13  -1       69.87       65.03      9.89 o 
   9  13  -1      143.08      152.12     12.33 o 
  10  13  -1      458.17      458.13     19.30 o 
  11  13  -1       11.32       16.22      5.03 o 
   1  14  -1        7.94       10.30      5.11 o 
   2  14  -1      229.56      232.47     15.81 o 
   3  14  -1      117.90      136.71     12.33 o 
   4  14  -1       13.83        3.57      6.81 o 
   5  14  -1      120.54      131.20     11.35 o 
   6  14  -1       40.98       42.33      6.89 o 
   7  14  -1      179.44      189.74     12.49 o 
   8  14  -1        7.78        3.49      5.43 o 
   1  15  -1       80.99       84.33      8.27 o 
   2  15  -1        8.09       10.46      4.54 o 
   2   0   0      349.64      287.73      5.76 o 
   4   0   0    26827.71    20849.55    214.96 o 
   6   0   0      440.11      270.36      9.37 o 
   8   0   0     1498.74     1150.84     23.07 o 
  10   0   0      137.77      114.83      9.00 o 
  12   0   0      498.11      446.24     20.56 o 
  14   0   0      280.63      283.16     29.15 o 
  16   0   0      220.13      208.55     18.85 o 
  18   0   0      155.81      172.66     11.54 o 
  20   0   0     1804.17     2263.46     44.41 o 
  22   0   0      490.68      575.13     14.76 o 
   0   1   0     3472.65     2864.42    157.35 o 
   1   1   0       42.26       29.80      2.23 o 
   2   1   0     1868.82     1541.07     40.66 o 
   3   1   0     3394.33     2740.35    105.94 o 
   4   1   0      149.81      108.84      3.94 o 
   5   1   0       61.98       66.82      3.47 o 
   6   1   0       74.70       69.06     14.31 o 
   7   1   0      529.67      402.82     10.41 o 
   8   1   0     1083.65      969.30     21.24 o 
   9   1   0      209.21      181.97     16.30 o 
  10   1   0      310.46      285.87     11.60 o 
  11   1   0      792.64      628.43     21.04 o 
  12   1   0      356.39      337.79     21.77 o 
  13   1   0     1134.00     1076.32     24.51 o 
  14   1   0       42.71       39.85      6.19 o 
  15   1   0      212.58      230.46     12.45 o 
  16   1   0      183.06      143.33     14.14 o 
  17   1   0     1450.99     1452.92     38.80 o 
  18   1   0      255.00      247.57     12.64 o 
  19   1   0       40.27       47.45     12.00 o 
  20   1   0       14.33       27.04      7.26 o 
  21   1   0       17.60       29.52      7.70 o 
  22   1   0       27.83       28.09      4.22 o 
   0   2   0     7607.40     6145.70    182.28 o 
   1   2   0     3103.59     2554.75    119.32 o 
   2   2   0      198.79      190.15      5.35 o 
   3   2   0      335.77      257.18     11.27 o 
   4   2   0       16.94       12.06      2.47 o 
   5   2   0     2333.36     2126.44    102.90 o 
   6   2   0     5939.69     5442.63    397.64 o 
   7   2   0       15.18       21.64      3.35 o 
   8   2   0      222.04      155.18      7.45 o 
   9   2   0       43.03       35.71      7.87 o 
  10   2   0        6.24       16.30      6.65 o 
  11   2   0        0.54        2.94      2.63 o 
  12   2   0        6.13       16.09      6.41 o 
  13   2   0      471.86      483.35     16.83 o 
  14   2   0     1541.59     1399.93     33.04 o 
  15   2   0      230.54      248.14     12.89 o 
  16   2   0      162.35      144.27     10.17 o 
  17   2   0       45.54       47.92      5.76 o 
  18   2   0       67.91       67.33      7.69 o 
  19   2   0        5.20        0.60      5.60 o 
  20   2   0      114.99      137.20      8.80 o 
  21   2   0       57.02       61.44      5.85 o 
  22   2   0       74.91       95.52      9.89 o 
   0   3   0     1378.81     1127.82     16.94 o 
   1   3   0      707.45      601.39     24.33 o 
   2   3   0      960.44      752.10     47.11 o 
   3   3   0     1733.35     1471.28     73.54 o 
   4   3   0      408.14      352.90     17.96 o 
   5   3   0       30.14       32.86      3.35 o 
   6   3   0       89.57       97.13      9.41 o 
   7   3   0     1422.72     1368.59     57.85 o 
   8   3   0      215.97      178.83     14.55 o 
   9   3   0     1356.49     1294.36     70.87 o 
  10   3   0        7.83        6.04      6.12 o 
  11   3   0     2681.79     2493.31    102.29 o 
  12   3   0      134.43      128.12      8.56 o 
  13   3   0      199.14      217.58     14.15 o 
  14   3   0      679.31      664.28     42.08 o 
  15   3   0       69.25       66.30      7.48 o 
  16   3   0       23.74       30.39      9.08 o 
  17   3   0      131.77      132.85      9.77 o 
  18   3   0       18.52       19.88      5.70 o 
  19   3   0      172.60      196.49     10.74 o 
  20   3   0        2.78        9.03      4.01 o 
  21   3   0       15.12       15.78      4.21 o 
  22   3   0      101.45      144.11      7.02 o 
   0   4   0      785.00      684.44     32.80 o 
   1   4   0     1027.84      852.88     25.99 o 
   2   4   0     3600.47     2992.44    193.19 o 
   3   4   0      431.38      364.40     26.31 o 
   4   4   0     2190.95     2037.05     34.62 o 
   5   4   0     2245.32     2002.42    103.30 o 
   6   4   0     1440.42     1282.28     49.58 o 
   7   4   0       99.70      121.44      7.66 o 
   8   4   0      297.43      230.04      9.52 o 
   9   4   0     1887.02     1863.95     52.10 o 
  10   4   0       40.63       35.80      6.32 o 
  11   4   0     1142.89     1014.23     97.22 o 
  12   4   0      214.23      212.46     12.16 o 
  13   4   0      355.78      311.13     21.97 o 
  14   4   0       34.86       23.69     10.91 o 
  15   4   0      594.39      571.09     27.00 o 
  16   4   0       73.99       75.41      7.86 o 
  17   4   0      240.99      236.39     24.65 o 
  18   4   0        0.72       -4.08      5.01 o 
  19   4   0        2.33        5.88      7.95 o 
  20   4   0      283.96      296.02     11.95 o 
  21   4   0       23.25       29.66      4.37 o 
   0   5   0        3.36       12.43      2.69 o 
   1   5   0      755.78      632.70     46.99 o 
   2   5   0      102.50      128.73      7.50 o 
   3   5   0        9.45        5.56      2.81 o 
   4   5   0       12.33       15.32      3.73 o 
   5   5   0     6649.51     6041.72    478.65 o 
   6   5   0      965.16      800.88     39.65 o 
   7   5   0        0.85       11.95      4.58 o 
   8   5   0       50.57       45.53      5.88 o 
   9   5   0      731.15      651.70     62.76 o 
  10   5   0       32.79       33.61      7.05 o 
  11   5   0      315.73      299.93     17.51 o 
  12   5   0       50.66       46.54      6.85 o 
  13   5   0        9.11        2.75      6.71 o 
  14   5   0      353.92      379.03     15.62 o 
  15   5   0       21.51       26.02      5.32 o 
  16   5   0      178.88      170.04     10.94 o 
  17   5   0      150.63      141.54     13.01 o 
  18   5   0      147.96      153.40     10.32 o 
  19   5   0      203.64      188.96     10.31 o 
  20   5   0      134.99      154.67      8.91 o 
  21   5   0       57.93       81.70      6.04 o 
   0   6   0     5139.09     5261.10    288.18 o 
   1   6   0      254.21      231.80     28.62 o 
   2   6   0      172.99      155.14     10.05 o 
   3   6   0     1745.88     1601.84     84.65 o 
   4   6   0       24.61       21.83      4.87 o 
   5   6   0      152.81      141.19     11.68 o 
   6   6   0     1780.74     1570.87     81.69 o 
   7   6   0       80.13       87.50     11.60 o 
   8   6   0       30.26       23.55      4.21 o 
   9   6   0        8.32       -0.50      6.32 o 
  10   6   0       42.21       50.32      6.62 o 
  11   6   0       63.12       70.54     10.05 o 
  12   6   0       83.41       94.36      8.58 o 
  13   6   0      333.84      337.06     35.56 o 
  14   6   0      646.32      626.44     48.61 o 
  15   6   0      562.42      634.58     20.58 o 
  16   6   0       20.37       19.76      6.16 o 
  17   6   0       11.35       21.55      4.95 o 
  18   6   0       87.61       84.65      7.60 o 
  19   6   0      250.70      280.06     11.81 o 
  20   6   0       28.10       27.56      4.17 o 
   0   7   0     2898.82     2628.01    251.41 o 
   1   7   0     2226.63     2124.99    131.12 o 
   2   7   0      564.11      523.52     39.89 o 
   3   7   0     2482.15     2343.43    133.63 o 
   4   7   0        9.69       15.17      4.33 o 
   5   7   0      509.53      562.12     31.26 o 
   6   7   0      330.58      297.06     42.00 o 
   7   7   0       24.13       15.36      3.56 o 
   8   7   0      549.41      553.40     47.68 o 
   9   7   0      285.82      284.37     22.38 o 
  10   7   0      838.29      853.18     94.10 o 
  11   7   0      542.25      576.81     19.54 o 
  12   7   0     1283.19     1283.60     58.38 o 
  13   7   0       40.32       39.42      6.76 o 
  14   7   0     1304.31     1341.91     37.26 o 
  15   7   0      270.28      299.54     32.80 o 
  16   7   0       11.52       17.83      4.09 o 
  17   7   0       96.13      112.91      8.54 o 
  18   7   0        2.03        0.85      4.46 o 
  19   7   0      105.03      127.17      7.71 o 
  20   7   0      358.55      463.22     40.42 o 
   0   8   0     1055.57      904.75     55.46 o 
   1   8   0      180.57      207.63      9.91 o 
   2   8   0       48.82       49.19      5.69 o 
   3   8   0     2315.92     2111.18    138.41 o 
   4   8   0       59.98       61.34      6.65 o 
   5   8   0       24.56       31.82      4.91 o 
   6   8   0      349.23      361.06     14.10 o 
   7   8   0        5.68        4.25      4.95 o 
   8   8   0      421.31      380.09     15.26 o 
   9   8   0      481.99      417.00     16.31 o 
  10   8   0       50.77       49.39      9.20 o 
  11   8   0     1932.78     1862.49     97.99 o 
  12   8   0       68.25       82.57     11.31 o 
  13   8   0       94.56       99.82      9.33 o 
  14   8   0      149.66      178.37     11.24 o 
  15   8   0       48.65       53.11      7.50 o 
  16   8   0        0.08        2.03      3.61 o 
  17   8   0      733.06      874.88     44.68 o 
  18   8   0      112.01      124.19      7.75 o 
  19   8   0      106.55      149.46      7.14 o 
   0   9   0     1543.44     1370.52     73.18 o 
   1   9   0      357.03      358.00     13.88 o 
   2   9   0       47.17       43.12      5.78 o 
   3   9   0      205.27      193.84     17.72 o 
   4   9   0      227.20      201.32     10.75 o 
   5   9   0      173.51      182.39     13.70 o 
   6   9   0     1017.09     1027.22     79.91 o 
   7   9   0      991.06      989.74     92.23 o 
   8   9   0      103.44       92.79     15.04 o 
   9   9   0       21.79       22.47      6.27 o 
  10   9   0       71.78       81.01      8.55 o 
  11   9   0     1075.51     1155.93    133.18 o 
  12   9   0       32.14       36.49      7.11 o 
  13   9   0      173.83      194.38     19.91 o 
  14   9   0      782.47      846.76     26.11 o 
  15   9   0       79.53       83.57      7.85 o 
  16   9   0       62.03       59.77      6.65 o 
  17   9   0       32.38       30.73      4.82 o 
  18   9   0        0.36        1.21      3.20 o 
   0  10   0      678.57      683.17     45.16 o 
   1  10   0      955.23      876.62     67.95 o 
   2  10   0      588.48      605.21     46.26 o 
   3  10   0      776.19      684.16     25.06 o 
   4  10   0       64.93       67.36      7.65 o 
   5  10   0       19.98       17.78      6.31 o 
   6  10   0      130.03      146.88     22.66 o 
   7  10   0      233.53      227.57     20.92 o 
   8  10   0      190.02      223.03     12.93 o 
   9  10   0        5.51        6.39      5.46 o 
  10  10   0       12.12       18.46      5.88 o 
  11  10   0      134.76      145.98     17.03 o 
  12  10   0      172.77      166.60     10.51 o 
  13  10   0       41.49       42.31      6.27 o 
  14  10   0        0.01       -0.53      3.99 o 
  15  10   0        1.16       -0.69      4.01 o 
  16  10   0       43.90       43.64      4.70 o 
   0  11   0     1329.75     1293.29    103.63 o 
   1  11   0      203.86      193.55     24.81 o 
   2  11   0        0.69       -4.56      6.43 o 
   3  11   0      302.12      284.12     33.25 o 
   4  11   0      278.02      300.02     14.71 o 
   5  11   0      245.87      261.99     13.24 o 
   6  11   0      381.23      395.02     66.90 o 
   7  11   0       41.65       35.32     10.91 o 
   8  11   0      339.70      344.00     49.99 o 
   9  11   0       22.65       25.52      6.09 o 
  10  11   0        1.74       15.98      4.01 o 
  11  11   0        0.05       -2.34      6.28 o 
  12  11   0       19.93       35.90      5.92 o 
  13  11   0       75.13       88.44     20.19 o 
  14  11   0      543.15      632.88     26.39 o 
  15  11   0        4.47        5.38      3.46 o 
   0  12   0      972.93      939.95     60.00 o 
   1  12   0      159.71      144.08     27.45 o 
   2  12   0      119.93      131.11     10.18 o 
   3  12   0      209.58      198.42     25.22 o 
   4  12   0      214.25      204.55     26.23 o 
   5  12   0      413.61      435.36     52.50 o 
   6  12   0       11.22        6.43      6.24 o 
   7  12   0      153.62      132.02     23.80 o 
   8  12   0        0.72       -5.65      5.65 o 
   9  12   0      490.79      528.41     34.58 o 
  10  12   0       15.83       18.85      4.56 o 
  11  12   0        8.85        2.13      3.85 o 
  12  12   0        0.22       -1.77      3.57 o 
  13  12   0       66.19      116.81     17.72 o 
   0  13   0       84.74      106.30     16.26 o 
   1  13   0       54.53       48.27      6.56 o 
   2  13   0       30.80       30.20      5.44 o 
   3  13   0      251.02      212.07     40.22 o 
   4  13   0        6.10        0.21      4.46 o 
   5  13   0       27.98       19.66     12.37 o 
   6  13   0      126.42      134.21     14.80 o 
   7  13   0       60.85       62.82      6.41 o 
   8  13   0      184.71      192.76     24.33 o 
   9  13   0       16.81       19.72      4.24 o 
  10  13   0       17.16       20.12      3.66 o 
  11  13   0        3.37       -2.44      4.77 o 
   0  14   0       12.46       14.27      3.06 o 
   1  14   0       18.96       24.05      4.82 o 
   2  14   0       43.17       47.11      6.73 o 
   3  14   0      278.49      275.86     25.22 o 
   4  14   0       10.67       13.07      3.96 o 
   5  14   0      233.81      254.86     22.38 o 
   6  14   0        7.99       12.19      3.81 o 
   7  14   0        9.04        9.28      7.01 o 
   8  14   0       63.09       74.22      5.80 o 
   0  15   0      367.26      450.92     54.37 o 
   1  15   0       41.35       47.90      7.34 o 
   2  15   0       49.27       52.35      4.95 o 
   3  15   0      228.07      307.15     41.23 o 
   2   0   1     4106.53     4276.86     55.30 o 
   4   0   1    15736.01    12949.62    149.60 o 
   6   0   1      286.40      254.20     10.95 o 
   8   0   1     4695.28     4479.90     76.06 o 
  10   0   1      135.09      148.14     10.95 o 
  12   0   1      904.89      822.78     29.11 o 
  14   0   1      118.59      112.79     12.33 o 
  16   0   1      963.39      937.51     35.43 o 
  18   0   1      788.34      802.99     32.11 o 
  20   0   1      262.66      228.82     15.81 o 
  22   0   1      175.87      258.01     13.70 o 
   1   1   1     3077.13     3850.35     49.79 o 
   2   1   1     1159.75     1189.04     22.79 o 
   3   1   1     5421.91     4848.27     64.54 o 
   4   1   1     1965.66     1662.42     32.19 o 
   5   1   1     1962.24     1816.16     36.49 o 
   6   1   1      545.09      457.89     15.24 o 
   7   1   1      547.78      455.13     16.22 o 
   8   1   1     2616.84     2252.24     49.54 o 
   9   1   1      194.48      144.25     10.54 o 
  10   1   1      815.25      855.45     26.84 o 
  11   1   1        9.06       17.35      5.92 o 
  12   1   1      597.80      595.01     24.73 o 
  13   1   1      146.12      110.93     11.68 o 
  14   1   1       87.78      101.36     12.16 o 
  15   1   1     1485.68     1454.51     44.35 o 
  16   1   1      121.37      117.09     12.89 o 
  17   1   1      276.76      282.83     19.78 o 
  18   1   1      409.62      410.29     23.76 o 
  19   1   1       99.20      120.25     13.14 o 
  20   1   1      130.58      152.28     14.11 o 
  21   1   1      287.28      342.26     17.60 o 
  22   1   1        0.62        6.49      4.05 o 
   1   2   1      452.99      425.05     11.19 o 
   2   2   1     8503.20     8218.11     99.25 o 
   3   2   1     3105.82     2815.21     45.00 o 
   4   2   1     4923.19     4287.81     63.33 o 
   5   2   1      474.82      360.99     12.73 o 
   6   2   1     4362.78     3956.09     65.44 o 
   7   2   1     1350.43     1246.04     33.97 o 
   8   2   1      617.10      569.38     19.87 o 
   9   2   1     1138.07     1160.98     30.81 o 
  10   2   1     1533.60     1366.78     42.25 o 
  11   2   1      190.13      195.34     13.87 o 
  12   2   1      806.55      807.86     29.76 o 
  13   2   1      315.11      283.15     18.89 o 
  14   2   1       75.63       73.06     10.54 o 
  15   2   1      186.23      159.90     15.41 o 
  16   2   1     1111.41     1042.11     37.70 o 
  17   2   1       42.48       55.06      9.57 o 
  18   2   1      185.37      210.17     16.62 o 
  19   2   1       69.07       71.76     11.92 o 
  20   2   1        6.81       -6.89      9.08 o 
  21   2   1       15.14       18.89      6.73 o 
  22   2   1       75.33      101.28      8.68 o 
   1   3   1     3752.87     3607.01     54.33 o 
   2   3   1     2201.01     2025.11     37.46 o 
   3   3   1      514.94      466.08     14.03 o 
   4   3   1      518.89      525.52     15.65 o 
   5   3   1     3093.60     2838.08     52.14 o 
   6   3   1      632.98      603.76     18.73 o 
   7   3   1      917.56      845.97     24.00 o 
   8   3   1      986.96      951.86     27.00 o 
   9   3   1     3890.30     3918.95     76.54 o 
  10   3   1     1061.00     1024.36     31.22 o 
  11   3   1      764.68      821.80     28.79 o 
  12   3   1       34.02       51.17      7.54 o 
  13   3   1      212.16      156.41     15.16 o 
  14   3   1      214.46      241.55     18.08 o 
  15   3   1      418.78      442.97     23.51 o 
  16   3   1      143.20      109.63     12.97 o 
  17   3   1       21.37       30.89      7.87 o 
  18   3   1       61.75       66.49      9.89 o 
  19   3   1      131.39      124.87     12.16 o 
  20   3   1       22.71        8.84      6.32 o 
  21   3   1      173.38      215.69     13.46 o 
   1   4   1      809.43      791.23     23.19 o 
   2   4   1      246.13      222.01     10.30 o 
   3   4   1      445.23      428.78     14.84 o 
   4   4   1     2488.90     2334.86     47.44 o 
   5   4   1      353.30      402.02     15.57 o 
   6   4   1     1016.17      981.62     26.35 o 
   7   4   1     1094.33     1088.33     28.95 o 
   8   4   1     1523.14     1487.76     42.89 o 
   9   4   1     1268.41     1268.18     34.38 o 
  10   4   1      780.87      682.58     26.19 o 
  11   4   1      127.08      131.44     12.24 o 
  12   4   1     1076.23     1056.06     35.60 o 
  13   4   1      644.25      689.63     28.87 o 
  14   4   1       36.61       30.33     11.19 o 
  15   4   1      269.94      276.26     19.54 o 
  16   4   1      183.56      207.17     18.24 o 
  17   4   1       30.61       39.73      9.41 o 
  18   4   1      362.29      362.45     20.60 o 
  19   4   1       46.26       65.19      9.57 o 
  20   4   1      125.90      171.58     13.87 o 
  21   4   1       48.93       69.98      8.03 o 
   1   5   1     1104.10     1062.47     30.41 o 
   2   5   1     1840.06     1716.83     40.30 o 
   3   5   1     1367.87     1481.76     37.70 o 
   4   5   1     2212.99     2116.25     47.76 o 
   5   5   1     2056.70     2061.12     48.57 o 
   6   5   1      131.94      126.49     10.14 o 
   7   5   1      705.87      687.12     23.76 o 
   8   5   1      138.72      110.20     10.38 o 
   9   5   1      432.89      466.32     21.24 o 
  10   5   1      610.31      590.55     25.06 o 
  11   5   1       31.15       21.73      7.38 o 
  12   5   1      486.92      469.97     24.16 o 
  13   5   1     1009.62     1031.41     37.70 o 
  14   5   1      135.23      166.39     16.22 o 
  15   5   1      104.50      129.49     13.95 o 
  16   5   1       87.16       88.14     12.16 o 
  17   5   1      178.50      194.77     16.70 o 
  18   5   1      459.10      474.03     24.57 o 
  19   5   1       58.69       66.73      9.24 o 
  20   5   1      202.31      239.93     15.24 o 
  21   5   1      209.30      250.72     13.05 o 
   1   6   1      442.84      411.51     16.95 o 
   2   6   1      945.20     1067.09     33.49 o 
   3   6   1      231.54      258.91     13.62 o 
   4   6   1     2148.18     2229.45     53.11 o 
   5   6   1     2375.17     2433.30     57.41 o 
   6   6   1     1205.82     1215.64     33.41 o 
   7   6   1      433.87      399.67     18.89 o 
   8   6   1       35.65       32.35      6.97 o 
   9   6   1      429.61      388.24     21.16 o 
  10   6   1      191.57      194.85     15.65 o 
  11   6   1        1.09        6.65      6.65 o 
  12   6   1       28.83       30.24      7.70 o 
  13   6   1     1801.54     1867.65     51.57 o 
  14   6   1       60.91       68.03     10.46 o 
  15   6   1      209.35      197.20     16.62 o 
  16   6   1      239.29      276.18     18.89 o 
  17   6   1      138.24      132.90     13.38 o 
  18   6   1       35.37       49.54      8.03 o 
  19   6   1       21.14       24.97      5.68 o 
  20   6   1       57.01       76.38      8.51 o 
   1   7   1       21.42       21.41      6.49 o 
   2   7   1      310.38      270.58     14.84 o 
   3   7   1      361.38      381.43     18.00 o 
   4   7   1      806.57      770.56     26.60 o 
   5   7   1      920.17     1023.71     31.62 o 
   6   7   1      182.75      200.04     14.43 o 
   7   7   1      567.92      562.17     24.24 o 
   8   7   1       55.58       50.27      9.65 o 
   9   7   1      525.29      480.68     24.41 o 
  10   7   1      466.25      513.52     25.14 o 
  11   7   1      308.61      305.04     19.78 o 
  12   7   1      513.23      491.22     26.27 o 
  13   7   1      103.63      132.01     13.78 o 
  14   7   1        6.96        7.22      9.57 o 
  15   7   1       42.44       57.08      9.97 o 
  16   7   1      103.06      126.33     14.03 o 
  17   7   1       25.30       37.30      6.97 o 
  18   7   1      208.67      303.58     16.95 o 
  19   7   1       67.22      101.36      8.84 o 
   1   8   1      447.18      426.51     20.27 o 
   2   8   1      187.01      199.96     14.68 o 
   3   8   1      459.54      452.21     21.73 o 
   4   8   1       92.65       93.90     11.03 o 
   5   8   1       15.78       33.16      7.78 o 
   6   8   1       34.55       39.65      7.70 o 
   7   8   1       13.40       22.30      6.65 o 
   8   8   1       88.52       76.38     11.68 o 
   9   8   1     1412.03     1508.68     45.41 o 
  10   8   1      276.05      291.91     21.00 o 
  11   8   1      446.94      497.62     25.46 o 
  12   8   1      101.44       99.74     13.38 o 
  13   8   1      549.86      632.95     30.73 o 
  14   8   1       60.75       86.03     11.19 o 
  15   8   1       85.48       96.82     10.95 o 
  16   8   1       93.54      120.90     12.24 o 
  17   8   1       38.64       34.95      6.89 o 
  18   8   1       35.09       39.16      7.14 o 
   1   9   1      131.90      133.79     12.49 o 
   2   9   1     1108.25     1116.39     36.00 o 
   3   9   1      498.42      542.87     25.06 o 
   4   9   1      576.95      541.33     25.46 o 
   5   9   1      707.66      777.85     30.65 o 
   6   9   1       94.00      103.47     13.30 o 
   7   9   1       73.89       99.41     12.16 o 
   8   9   1      241.54      251.04     18.81 o 
   9   9   1     1278.66     1356.56     43.38 o 
  10   9   1       58.10       58.54     12.00 o 
  11   9   1      366.84      424.08     24.24 o 
  12   9   1      415.96      526.89     26.35 o 
  13   9   1      214.81      267.26     19.14 o 
  14   9   1       22.82        9.57     10.38 o 
  15   9   1      275.92      338.21     19.54 o 
  16   9   1      303.47      371.70     20.03 o 
  17   9   1       16.90        8.27      9.24 o 
   1  10   1      702.32      727.42     30.41 o 
   2  10   1      779.50      844.99     32.84 o 
   3  10   1      377.74      443.94     24.33 o 
   4  10   1      198.15      227.20     17.11 o 
   5  10   1     1292.42     1393.46     44.03 o 
   6  10   1      409.99      400.64     23.19 o 
   7  10   1      276.30      300.67     19.70 o 
   8  10   1       73.11       89.76     12.41 o 
   9  10   1        2.28        8.43      5.27 o 
  10  10   1       29.25       33.41      8.60 o 
  11  10   1       42.39       37.06      8.19 o 
  12  10   1       10.92       18.73      5.92 o 
  13  10   1      114.55      114.90     12.73 o 
  14  10   1       38.02       36.49      7.62 o 
  15  10   1      555.77      685.09     25.70 o 
  16  10   1       17.87       28.54      5.35 o 
   1  11   1      487.57      534.76     26.52 o 
   2  11   1      682.13      615.03     29.68 o 
   3  11   1       84.13      101.19     12.57 o 
   4  11   1       53.57       61.54      9.57 o 
   5  11   1      156.04      184.63     16.70 o 
   6  11   1      196.65      201.90     17.27 o 
   7  11   1        9.56        1.78      7.78 o 
   8  11   1      400.34      459.84     23.84 o 
   9  11   1       76.90       85.38     11.35 o 
  10  11   1      132.97      152.85     14.84 o 
  11  11   1       49.63       59.68      9.00 o 
  12  11   1      404.20      490.41     22.87 o 
  13  11   1       16.92       34.30      8.43 o 
  14  11   1        3.62        5.35      5.76 o 
  15  11   1        8.95       15.65      4.78 o 
   1  12   1      546.65      609.52     29.03 o 
   2  12   1       25.39       17.68      9.81 o 
   3  12   1       31.25       21.08      9.08 o 
   4  12   1       22.23       22.06      8.11 o 
   5  12   1       77.29      100.71     12.49 o 
   6  12   1       77.90      110.93     12.16 o 
   7  12   1      329.01      363.02     22.06 o 
   8  12   1       23.72       48.00      9.08 o 
   9  12   1      418.67      476.70     23.84 o 
  10  12   1        4.21       14.68      7.70 o 
  11  12   1       35.45       54.73      8.43 o 
  12  12   1       22.74       25.38      7.70 o 
  13  12   1      107.79      100.71      9.32 o 
   1  13   1      250.92      271.72     19.14 o 
   2  13   1      127.28      133.06     13.70 o 
   3  13   1       20.61       26.03      7.70 o 
   4  13   1      214.72      265.56     17.35 o 
   5  13   1       13.16       17.76      7.62 o 
   6  13   1      261.92      356.13     19.30 o 
   7  13   1      158.54      197.52     14.68 o 
   8  13   1       82.57       93.01     10.22 o 
   9  13   1      142.00      173.20     13.30 o 
  10  13   1      422.02      505.49     20.35 o 
  11  13   1       10.42       24.73      5.11 o 
   1  14   1       17.18       30.65      6.24 o 
   2  14   1      229.90      260.85     15.97 o 
   3  14   1      115.02      152.04     12.41 o 
   4  14   1       11.05       13.38      5.76 o 
   5  14   1      115.52      158.60     12.00 o 
   6  14   1       39.80       58.79      9.08 o 
   7  14   1      181.71      245.85     13.70 o 
   8  14   1        7.27        5.11      5.92 o 
   1  15   1       94.38      114.01      9.97 o 
   2  15   1       11.99        6.57      4.46 o 
   0   0   2    39215.84    77083.03   1242.72 o 
   2   0   2      900.56     1222.45     27.73 o 
   4   0   2     5112.60     5420.82     79.14 o 
   6   0   2     1551.38     1491.25     37.54 o 
   8   0   2      289.33      281.37     14.35 o 
  10   0   2      287.91      261.26     15.81 o 
  12   0   2      481.76      442.57     22.38 o 
  14   0   2     2213.55     1985.54     62.11 o 
  16   0   2      407.54      419.21     24.16 o 
  18   0   2      814.90      783.69     31.38 o 
  20   0   2      474.22      584.14     24.16 o 
   0   1   2    34460.83    63602.86   1103.25 o 
   1   1   2    11875.46    20632.33    228.09 o 
   2   1   2     2949.60     4087.53     61.06 o 
   3   1   2    17654.64    21295.12    239.12 o 
   4   1   2     3572.68     3803.16     61.95 o 
   5   1   2        8.87       19.14      4.54 o 
   6   1   2      471.33      462.03     16.62 o 
   7   1   2      716.75      730.83     22.38 o 
   8   1   2      796.25      722.80     23.19 o 
   9   1   2      448.54      358.89     17.76 o 
  10   1   2      101.03       90.73      9.32 o 
  11   1   2      666.41      571.73     23.84 o 
  12   1   2       58.57       50.35      8.92 o 
  13   1   2      560.34      468.03     23.43 o 
  14   1   2      362.80      315.10     20.92 o 
  15   1   2       75.38       79.46     10.54 o 
  16   1   2       21.10       43.38      8.84 o 
  17   1   2      733.92      738.93     30.89 o 
  18   1   2       52.07       78.73     11.27 o 
  19   1   2      368.63      396.83     21.57 o 
  20   1   2       50.06       66.73      9.32 o 
  21   1   2       84.50       96.74      9.81 o 
   0   2   2    13097.08    18139.35    205.31 o 
   1   2   2     1893.76     2608.12     45.33 o 
   2   2   2     2659.75     3304.48     54.08 o 
   3   2   2     2538.40     2980.63     51.89 o 
   4   2   2      563.29      561.19     17.11 o 
   5   2   2      442.12      440.86     15.81 o 
   6   2   2      700.63      663.77     20.60 o 
   7   2   2      270.08      245.20     13.05 o 
   8   2   2     1402.90     1187.99     37.46 o 
   9   2   2      235.81      207.17     13.30 o 
  10   2   2      319.87      224.61     15.24 o 
  11   2   2      324.62      307.88     17.76 o 
  12   2   2      821.93      732.12     28.79 o 
  13   2   2      573.97      612.76     27.33 o 
  14   2   2     1618.86     1501.54     45.08 o 
  15   2   2      140.87      145.63     14.51 o 
  16   2   2      137.69      191.77     16.70 o 
  17   2   2      214.40      215.69     17.84 o 
  18   2   2       96.77       94.30     13.14 o 
  19   2   2       29.89       36.98      8.19 o 
  20   2   2      113.75      132.98     12.81 o 
  21   2   2        9.97       16.30      6.00 o 
   0   3   2     1545.41     1816.97     37.95 o 
   1   3   2     4482.84     5291.00     77.76 o 
   2   3   2     1073.79     1196.01     30.41 o 
   3   3   2      156.94      183.09      9.89 o 
   4   3   2      336.72      318.50     13.46 o 
   5   3   2     2211.67     2137.34     47.03 o 
   6   3   2      253.47      242.45     12.81 o 
   7   3   2      420.25      462.43     18.41 o 
   8   3   2      935.77      837.86     26.43 o 
   9   3   2      711.61      580.98     23.35 o 
  10   3   2       98.52       85.46      9.57 o 
  11   3   2      435.22      420.59     21.41 o 
  12   3   2      228.97      177.74     15.08 o 
  13   3   2       62.24       59.11      9.00 o 
  14   3   2     1207.52     1208.50     40.54 o 
  15   3   2       30.64       28.87     10.22 o 
  16   3   2       21.95       25.22      8.03 o 
  17   3   2      195.81      182.69     15.73 o 
  18   3   2       52.82       57.33      9.49 o 
  19   3   2      185.89      162.58     14.27 o 
  20   3   2        0.90        6.49      5.35 o 
  21   3   2        5.70       10.05      5.27 o 
   0   4   2     2848.25     3101.12     56.68 o 
   1   4   2       11.53       22.79      5.03 o 
   2   4   2     1723.76     1743.67     40.54 o 
   3   4   2      104.07       94.87      7.78 o 
   4   4   2     1490.57     1667.85     41.52 o 
   5   4   2      543.27      559.00     19.95 o 
   6   4   2      658.81      568.09     21.24 o 
   7   4   2       60.69       73.30      7.95 o 
   8   4   2      884.80      866.81     28.54 o 
   9   4   2      357.86      349.40     18.41 o 
  10   4   2        5.14       10.46      5.11 o 
  11   4   2      242.81      246.09     16.62 o 
  12   4   2      462.64      447.27     22.87 o 
  13   4   2       38.32       33.41      7.95 o 
  14   4   2       71.14       53.68     10.38 o 
  15   4   2      255.06      245.45     18.65 o 
  16   4   2       30.41       -3.57     12.08 o 
  17   4   2        5.79        9.08      5.76 o 
  18   4   2      109.09      116.28     13.87 o 
  19   4   2      139.69      120.49     12.65 o 
  20   4   2      390.66      430.97     19.78 o 
  21   4   2       61.41       78.65      7.46 o 
   0   5   2     1071.06     1246.94     35.60 o 
   1   5   2      480.07      524.46     18.73 o 
   2   5   2      380.90      390.67     16.22 o 
   3   5   2     1270.73     1232.18     36.41 o 
   4   5   2      564.63      628.09     22.22 o 
   5   5   2      160.77      156.74     12.00 o 
   6   5   2      628.47      673.34     23.43 o 
   7   5   2      103.50      106.06     10.14 o 
   8   5   2      899.12      784.99     28.22 o 
   9   5   2      174.49      167.44     13.30 o 
  10   5   2        7.24        9.16      4.70 o 
  11   5   2      460.50      482.62     24.24 o 
  12   5   2      369.91      338.21     21.89 o 
  13   5   2      302.28      327.02     21.81 o 
  14   5   2      410.60      397.24     23.03 o 
  15   5   2      162.01      166.31     15.16 o 
  16   5   2       30.84       27.97      8.60 o 
  17   5   2      101.45      110.93     12.00 o 
  18   5   2       79.38       91.55     10.87 o 
  19   5   2      123.58      156.58     12.81 o 
  20   5   2       76.85       79.63      9.16 o 
   0   6   2     2072.01     2216.23     53.11 o 
   1   6   2      550.97      592.01     21.65 o 
   2   6   2      142.78      136.14     10.62 o 
   3   6   2      446.07      400.56     18.57 o 
   4   6   2      500.78      495.19     20.68 o 
   5   6   2     1812.31     1886.78     51.57 o 
   6   6   2      402.04      401.05     19.38 o 
   7   6   2       31.54       51.73      8.76 o 
   8   6   2      871.45      816.78     29.76 o 
   9   6   2      281.13      262.80     17.43 o 
  10   6   2      314.50      318.18     20.76 o 
  11   6   2      815.13      855.37     33.16 o 
  12   6   2      978.36      956.81     36.08 o 
  13   6   2       47.76       53.44      9.57 o 
  14   6   2      494.41      591.68     28.70 o 
  15   6   2      186.62      277.39     19.38 o 
  16   6   2       10.77       13.38      6.65 o 
  17   6   2      243.66      266.85     17.60 o 
  18   6   2        9.04        3.97      7.62 o 
  19   6   2      124.06      157.06     11.68 o 
  20   6   2      159.04      168.58     11.19 o 
   0   7   2       70.92       69.65      8.03 o 
   1   7   2      398.56      469.81     20.43 o 
   2   7   2      686.42      637.17     24.57 o 
   3   7   2       12.16       12.73      5.68 o 
   4   7   2       80.12       96.98     10.05 o 
   5   7   2      492.47      571.49     24.16 o 
   6   7   2     1514.42     1494.49     41.19 o 
   7   7   2      211.65      213.09     16.46 o 
   8   7   2      206.29      192.82     14.92 o 
   9   7   2      190.09      190.79     15.97 o 
  10   7   2       18.23       22.14      8.19 o 
  11   7   2      622.77      623.31     29.19 o 
  12   7   2        7.04        7.38      8.60 o 
  13   7   2      143.39      154.71     16.46 o 
  14   7   2      167.18      166.06     15.00 o 
  15   7   2      392.99      411.75     22.79 o 
  16   7   2      230.07      248.04     17.19 o 
  17   7   2      241.01      282.02     17.19 o 
  18   7   2        5.55       10.70      6.89 o 
  19   7   2       18.29       14.92      4.87 o 
   0   8   2     2550.77     2567.50     65.60 o 
   1   8   2      332.08      324.02     18.81 o 
   2   8   2      291.81      306.10     18.73 o 
   3   8   2     1766.21     1842.35     56.03 o 
   4   8   2      604.86      588.84     25.87 o 
   5   8   2      222.24      208.39     15.73 o 
   6   8   2      307.02      316.64     19.78 o 
   7   8   2      253.03      261.34     18.49 o 
   8   8   2      170.53      166.79     15.33 o 
   9   8   2      378.66      390.18     23.92 o 
  10   8   2      195.99      214.80     17.35 o 
  11   8   2     1750.08     1849.00     52.06 o 
  12   8   2      240.84      243.18     18.41 o 
  13   8   2      203.45      231.90     18.16 o 
  14   8   2      169.34      180.33     16.05 o 
  15   8   2       78.95      115.38     11.51 o 
  16   8   2       45.32       46.62      8.27 o 
  17   8   2      399.66      465.03     20.19 o 
  18   8   2       44.23       56.68      7.62 o 
   0   9   2     2249.57     2280.53     65.36 o 
   1   9   2      727.86      715.26     29.76 o 
   2   9   2      275.04      277.07     18.49 o 
   3   9   2       96.08      108.25     13.87 o 
   4   9   2      552.22      535.90     25.62 o 
   5   9   2      197.14      227.61     17.60 o 
   6   9   2      273.74      231.26     17.51 o 
   7   9   2      302.23      280.96     20.03 o 
   8   9   2      271.83      293.94     19.54 o 
   9   9   2       15.52       20.68      8.84 o 
  10   9   2      223.84      243.26     19.06 o 
  11   9   2      158.79      187.31     15.97 o 
  12   9   2      300.22      354.34     21.00 o 
  13   9   2       69.18       67.79     11.19 o 
  14   9   2      863.83     1021.52     34.62 o 
  15   9   2       61.28       62.27     10.14 o 
  16   9   2      164.72      184.63     14.35 o 
  17   9   2       15.09       14.51      6.08 o 
   0  10   2      255.87      243.26     18.41 o 
   1  10   2      267.96      261.01     19.14 o 
   2  10   2      302.32      305.61     21.00 o 
   3  10   2      971.88      950.49     35.84 o 
   4  10   2       81.24       92.84     11.68 o 
   5  10   2      488.40      549.44     27.08 o 
   6  10   2       31.75       35.03     10.22 o 
   7  10   2      118.37      107.68     13.22 o 
   8  10   2      126.81      135.01     14.43 o 
   9  10   2      152.60      154.71     14.27 o 
  10  10   2      177.24      175.23     15.49 o 
  11  10   2       69.04       80.27     12.81 o 
  12  10   2      263.72      330.67     20.19 o 
  13  10   2      311.51      356.13     20.27 o 
  14  10   2       40.39       38.52      8.11 o 
  15  10   2       60.76       61.06      8.43 o 
  16  10   2       34.18       40.06      6.57 o 
   0  11   2     2646.68     2869.78     78.98 o 
   1  11   2      605.86      610.01     28.87 o 
   2  11   2      150.10      169.71     15.81 o 
   3  11   2       45.02       48.16      8.68 o 
   4  11   2       46.21       42.00     10.14 o 
   5  11   2      135.71      126.57     15.73 o 
   6  11   2       81.05       79.22     11.27 o 
   7  11   2       70.78       46.46     10.14 o 
   8  11   2      104.89      125.76     14.35 o 
   9  11   2       51.05       63.33      9.89 o 
  10  11   2       14.12       13.46      6.81 o 
  11  11   2       56.28       54.98     10.46 o 
  12  11   2       33.25       56.35      8.76 o 
  13  11   2        2.06        4.54      6.00 o 
  14  11   2       20.65       30.33      6.00 o 
   0  12   2      124.57      109.79     12.97 o 
   1  12   2       72.69       70.38     11.03 o 
   2  12   2       43.43       50.60     10.30 o 
   3  12   2        4.14        5.11      6.65 o 
   4  12   2      194.12      242.53     17.60 o 
   5  12   2       88.60       95.76     11.35 o 
   6  12   2       37.04       57.81      7.87 o 
   7  12   2      156.33      212.44     16.22 o 
   8  12   2       54.30       67.71     11.19 o 
   9  12   2      249.29      290.61     18.33 o 
  10  12   2       14.22       16.05      6.89 o 
  11  12   2      302.32      402.67     19.06 o 
  12  12   2        5.18        0.00      6.24 o 
   0  13   2       65.82       97.06     11.92 o 
   1  13   2       58.68       58.38      9.49 o 
   2  13   2      139.95      164.44     14.43 o 
   3  13   2      111.30      133.14     12.49 o 
   4  13   2       23.78       29.52      7.46 o 
   5  13   2       12.09       13.78      5.76 o 
   6  13   2      328.33      406.64     20.27 o 
   7  13   2       40.50       37.87      8.03 o 
   8  13   2      267.44      346.80     18.00 o 
   9  13   2       27.82       39.08      7.62 o 
  10  13   2        4.58        0.00      6.49 o 
   0  14   2       97.21       94.87      9.97 o 
   1  14   2       19.70       24.00      6.89 o 
   2  14   2       12.79       16.70      6.32 o 
   3  14   2      167.16      203.93     14.51 o 
   4  14   2       18.13       19.14      6.08 o 
   5  14   2      132.04      166.63     12.16 o 
   6  14   2       36.64       50.44      7.38 o 
   7  14   2       13.99       23.27      4.87 o 
   2   0   3     4351.31     6268.89     92.92 o 
   4   0   3     3886.65     4808.87     80.52 o 
   6   0   3       93.73      115.47     10.38 o 
   8   0   3     3859.11     3518.55     74.11 o 
  10   0   3       83.81      105.17     11.03 o 
  12   0   3     1067.41      897.05     32.68 o 
  14   0   3      184.85      134.93     16.30 o 
  16   0   3      970.06      762.53     33.41 o 
  18   0   3      221.19      231.82     17.43 o 
  20   0   3       28.30       33.65      7.38 o 
   1   1   3     2166.58     3974.25     66.41 o 
   2   1   3     1441.78     2345.65     48.65 o 
   3   1   3      583.74      820.02     22.95 o 
   4   1   3     1513.28     1863.11     44.84 o 
   5   1   3      248.94      312.42     15.08 o 
   6   1   3      269.81      266.69     14.11 o 
   7   1   3     2315.62     2352.54     56.60 o 
   8   1   3      418.85      436.65     19.78 o 
   9   1   3        4.71        1.30      7.30 o 
  10   1   3       61.76       64.38      9.08 o 
  11   1   3       18.89       18.41      7.05 o 
  12   1   3      137.53      127.79     13.30 o 
  13   1   3      245.98      200.61     17.51 o 
  14   1   3      220.46      185.52     16.62 o 
  15   1   3      446.29      374.86     22.62 o 
  16   1   3       62.43       57.41      9.32 o 
  17   1   3       62.05       60.49      9.24 o 
  18   1   3      170.34      165.50     14.27 o 
  19   1   3      188.96      209.93     15.89 o 
  20   1   3       43.78       48.41      9.00 o 
  21   1   3      223.42      230.12     13.22 o 
   1   2   3      851.84     1403.67     36.00 o 
   2   2   3      241.84      332.61     14.11 o 
   3   2   3      107.71      133.63     10.22 o 
   4   2   3     1433.40     1645.80     42.25 o 
   5   2   3     3005.22     3507.20     68.27 o 
   6   2   3     4161.06     4693.64     84.73 o 
   7   2   3      124.41      117.25     10.05 o 
   8   2   3     1813.29     1763.05     50.35 o 
   9   2   3     2007.92     2067.20     57.17 o 
  10   2   3      189.68      199.88     15.00 o 
  11   2   3      481.88      484.57     23.43 o 
  12   2   3       56.16       55.46      8.35 o 
  13   2   3      177.96      185.20     16.14 o 
  14   2   3      539.85      496.65     25.30 o 
  15   2   3      233.96      197.77     17.51 o 
  16   2   3      298.72      266.53     18.89 o 
  17   2   3       68.48       69.90      9.73 o 
  18   2   3      278.55      243.34     17.68 o 
  19   2   3        4.89        7.14      5.92 o 
  20   2   3      127.96      145.63     10.87 o 
  21   2   3       20.63       30.81      4.87 o 
   1   3   3     1375.03     1914.92     44.76 o 
   2   3   3      144.72      170.93     11.03 o 
   3   3   3      155.04      189.74     11.84 o 
   4   3   3       36.28       50.52      7.05 o 
   5   3   3      879.37      959.08     27.73 o 
   6   3   3     1568.28     1647.09     46.30 o 
   7   3   3      630.78      613.33     23.68 o 
   8   3   3      104.28      131.52     11.19 o 
   9   3   3     1783.58     1746.75     53.35 o 
  10   3   3      476.03      409.16     21.16 o 
  11   3   3      292.99      315.42     19.62 o 
  12   3   3      169.59      204.58     16.14 o 
  13   3   3     2304.64     2118.61     65.36 o 
  14   3   3      212.82      225.26     17.43 o 
  15   3   3      466.35      441.84     24.33 o 
  16   3   3      166.52      141.01     14.76 o 
  17   3   3       26.80       23.11      8.35 o 
  18   3   3      174.78      188.36     14.60 o 
  19   3   3       88.74       71.27      9.32 o 
  20   3   3      167.47      167.36     12.24 o 
   1   4   3     1945.88     2430.06     54.08 o 
   2   4   3     2474.84     2897.27     60.73 o 
   3   4   3       30.48       49.62      7.22 o 
   4   4   3     1037.12     1080.06     30.00 o 
   5   4   3     1398.37     1624.96     46.22 o 
   6   4   3     1195.74     1272.56     35.11 o 
   7   4   3      303.51      296.77     16.95 o 
   8   4   3      919.12      898.43     30.65 o 
   9   4   3     1023.23     1064.74     34.79 o 
  10   4   3     2524.09     2496.71     68.36 o 
  11   4   3      139.70      133.47     13.46 o 
  12   4   3      888.27      778.58     32.19 o 
  13   4   3      261.48      251.85     18.57 o 
  14   4   3      445.95      472.08     25.30 o 
  15   4   3      206.59      220.63     18.65 o 
  16   4   3      250.73      247.80     18.81 o 
  17   4   3       79.39       80.52     10.62 o 
  18   4   3      380.16      404.62     21.08 o 
  19   4   3       40.18       40.06      8.03 o 
  20   4   3      125.79      148.47     10.62 o 
   1   5   3      283.28      335.61     16.38 o 
   2   5   3       91.23      110.76     10.05 o 
   3   5   3     1758.36     2082.44     53.11 o 
   4   5   3      815.63      842.24     27.57 o 
   5   5   3      413.68      451.81     20.51 o 
   6   5   3      130.16      129.57     11.76 o 
   7   5   3      394.64      394.00     20.60 o 
   8   5   3       80.02      110.44     11.11 o 
   9   5   3      125.50      138.58     14.19 o 
  10   5   3      223.94      217.15     17.35 o 
  11   5   3      158.88      135.90     15.08 o 
  12   5   3      461.99      533.71     27.57 o 
  13   5   3      252.62      223.39     21.97 o 
  14   5   3      102.20       94.55     12.65 o 
  15   5   3        3.93        0.00      8.60 o 
  16   5   3      147.59      134.28     14.19 o 
  17   5   3       59.88       73.71      9.57 o 
  18   5   3       86.88      114.57     11.27 o 
  19   5   3       28.00       28.70      6.16 o 
   1   6   3      650.08      561.68     22.79 o 
   2   6   3      152.43      160.47     12.24 o 
   3   6   3      109.87      114.25     11.84 o 
   4   6   3       41.83       32.11      6.89 o 
   5   6   3     1242.62     1281.48     37.46 o 
   6   6   3      187.50      146.20     14.60 o 
   7   6   3      173.25      150.33     14.11 o 
   8   6   3      215.11      215.93     16.87 o 
   9   6   3      406.61      380.45     21.89 o 
  10   6   3      505.66      447.19     24.24 o 
  11   6   3        5.55      -10.95     10.95 o 
  12   6   3      124.94      123.98     14.43 o 
  13   6   3       51.61       45.08     11.27 o 
  14   6   3       83.37       54.57     11.51 o 
  15   6   3       81.95       70.79     11.51 o 
  16   6   3       11.06        5.11      7.05 o 
  17   6   3      334.32      326.69     18.49 o 
  18   6   3       56.60       69.98      8.43 o 
  19   6   3       69.31       79.79      8.19 o 
   1   7   3       54.79       52.38      9.00 o 
   2   7   3      999.23      959.00     32.35 o 
   3   7   3       26.62       33.89      8.84 o 
   4   7   3      855.88      842.07     30.81 o 
   5   7   3      231.21      236.12     16.54 o 
   6   7   3      211.86      209.77     15.97 o 
   7   7   3       94.01       86.68     11.92 o 
   8   7   3       94.77       96.65     12.65 o 
   9   7   3      259.27      246.82     19.14 o 
  10   7   3      498.18      488.70     25.87 o 
  11   7   3      114.28      107.28     13.05 o 
  12   7   3      295.18      308.61     21.24 o 
  13   7   3       35.65        5.35     12.73 o 
  14   7   3       45.81       59.84      9.08 o 
  15   7   3       62.52       76.06     10.87 o 
  16   7   3       80.35       97.55     11.51 o 
  17   7   3      106.57      112.30     10.46 o 
  18   7   3      281.76      323.78     15.97 o 
   1   8   3      477.11      452.13     23.11 o 
   2   8   3       17.12       26.43      6.97 o 
   3   8   3      451.79      481.97     24.00 o 
   4   8   3       79.19      102.09     12.49 o 
   5   8   3     1326.60     1289.34     41.03 o 
   6   8   3      165.57      180.98     16.38 o 
   7   8   3     1172.30     1140.96     39.49 o 
   8   8   3      401.54      367.07     23.11 o 
   9   8   3     1448.75     1450.22     45.49 o 
  10   8   3       49.45       51.57     12.00 o 
  11   8   3      395.96      420.19     24.16 o 
  12   8   3       28.15        7.14     12.00 o 
  13   8   3      249.38      248.28     17.51 o 
  14   8   3      216.61      223.80     16.54 o 
  15   8   3      453.43      484.00     23.68 o 
  16   8   3       48.54       49.87      8.35 o 
  17   8   3       26.25       51.33      7.14 o 
   1   9   3      359.57      380.45     22.62 o 
   2   9   3      326.56      319.23     20.84 o 
   3   9   3      162.81      200.12     16.14 o 
   4   9   3       25.16       22.38      9.65 o 
   5   9   3       41.22       46.46      8.03 o 
   6   9   3       91.66       90.33     12.73 o 
   7   9   3      116.64      105.65     15.33 o 
   8   9   3      100.31      115.63     12.97 o 
   9   9   3       12.62        9.08      9.73 o 
  10   9   3      277.03      300.67     20.68 o 
  11   9   3       55.10       60.98     10.14 o 
  12   9   3        5.77        4.87      7.46 o 
  13   9   3      308.64      335.13     19.87 o 
  14   9   3      127.81      155.77     13.54 o 
  15   9   3       74.80       85.63      9.89 o 
  16   9   3        7.13       11.84      4.05 o 
   1  10   3      605.34      612.60     28.70 o 
   2  10   3      429.72      470.54     24.81 o 
   3  10   3      148.74      165.33     16.22 o 
   4  10   3       12.50       16.95      8.03 o 
   5  10   3      325.05      345.67     21.33 o 
   6  10   3       20.16       14.43      7.78 o 
   7  10   3      278.46      273.02     18.97 o 
   8  10   3       70.47       76.14     10.30 o 
   9  10   3      209.21      215.04     17.43 o 
  10  10   3       36.27       33.81      8.92 o 
  11  10   3       41.28       29.76      8.68 o 
  12  10   3      270.48      288.34     17.92 o 
  13  10   3      115.82      142.79     12.57 o 
  14  10   3        1.06       -3.16      6.65 o 
  15  10   3      265.01      305.37     14.27 o 
   1  11   3      119.29      111.65     14.19 o 
   2  11   3     1021.30     1134.79     40.14 o 
   3  11   3      266.28      273.58     19.06 o 
   4  11   3      650.19      745.26     32.11 o 
   5  11   3      225.59      281.12     19.30 o 
   6  11   3       67.96       56.44     11.84 o 
   7  11   3       64.09       71.27     11.03 o 
   8  11   3       65.64       71.68     10.14 o 
   9  11   3      251.02      260.77     17.27 o 
  10  11   3      288.57      350.13     18.97 o 
  11  11   3       23.68       27.00      8.11 o 
  12  11   3      474.77      553.82     22.22 o 
  13  11   3        2.16        0.00      5.59 o 
   1  12   3      268.18      281.53     19.22 o 
   2  12   3      249.26      276.10     18.65 o 
   3  12   3        8.17       13.87      5.35 o 
   4  12   3        8.79       11.43      6.65 o 
   5  12   3       43.54       52.71      9.49 o 
   6  12   3        7.30       10.70      5.76 o 
   7  12   3      311.98      348.59     20.03 o 
   8  12   3       31.47       29.52      7.30 o 
   9  12   3      214.52      244.47     15.73 o 
  10  12   3       95.90      116.93     11.03 o 
  11  12   3       60.45       78.17      8.43 o 
   1  13   3       11.64       17.11      5.03 o 
   2  13   3      178.86      204.82     15.89 o 
   3  13   3        6.25        1.30      6.49 o 
   4  13   3      133.39      173.36     13.30 o 
   5  13   3      127.07      166.31     13.22 o 
   6  13   3       50.64       51.89      8.76 o 
   7  13   3       12.33        7.62      5.35 o 
   8  13   3       55.79       57.00      7.70 o 
   1  14   3       69.90       76.14      7.54 o 
   2  14   3       27.60       28.14      6.24 o 
   3  14   3       16.42       22.30      5.76 o 
   4  14   3       70.79      102.90      9.08 o 
   0   0   4     9912.20    18479.75    230.20 o 
   2   0   4      961.81     1816.72     47.52 o 
   4   0   4     5105.32     6417.20    108.01 o 
   6   0   4      599.93      700.99     26.60 o 
   8   0   4      127.57      111.49     11.76 o 
  10   0   4      385.97      372.02     21.08 o 
  12   0   4      329.70      349.15     22.14 o 
  14   0   4     1380.62     1394.19     44.52 o 
  16   0   4      230.86      178.31     15.65 o 
  18   0   4       63.00       76.54      9.49 o 
  20   0   4       44.68       60.17      7.05 o 
   0   1   4      851.84     1924.32     49.46 o 
   1   1   4     1191.28     2168.80     52.30 o 
   2   1   4      721.95     1101.95     30.65 o 
   3   1   4      179.33      217.23     13.62 o 
   4   1   4      833.07     1065.47     31.38 o 
   5   1   4      970.41     1109.74     32.76 o 
   6   1   4      969.71     1102.12     33.73 o 
   7   1   4      795.75      791.40     28.62 o 
   8   1   4       55.62       64.06      9.65 o 
   9   1   4      361.37      305.04     18.81 o 
  10   1   4      156.83      172.14     15.16 o 
  11   1   4     1029.69     1008.62     36.57 o 
  12   1   4      526.62      491.46     26.43 o 
  13   1   4      604.36      522.68     27.49 o 
  14   1   4     1111.70      976.92     36.57 o 
  15   1   4      508.21      419.13     24.89 o 
  16   1   4      165.90      169.55     14.76 o 
  17   1   4      417.87      385.08     21.65 o 
  18   1   4       98.20       87.57     10.70 o 
  19   1   4      102.01       94.14     11.35 o 
  20   1   4       49.75       53.44      7.46 o 
   0   2   4     3780.71     7052.02    111.98 o 
   1   2   4     2924.90     5313.71     92.44 o 
   2   2   4     1500.73     2398.59     56.60 o 
   3   2   4     1758.75     2521.20     59.68 o 
   4   2   4       79.03      113.11     10.38 o 
   5   2   4      298.17      437.38     20.27 o 
   6   2   4     1072.12     1188.96     35.43 o 
   7   2   4      470.69      518.62     23.60 o 
   8   2   4      360.67      416.94     21.24 o 
   9   2   4      299.20      296.21     18.57 o 
  10   2   4        7.61      -10.05     11.68 o 
  11   2   4      583.94      495.68     26.03 o 
  12   2   4      103.85       91.71     11.76 o 
  13   2   4       97.37       85.87     12.97 o 
  14   2   4      889.89      895.02     35.52 o 
  15   2   4       41.37       46.22      9.41 o 
  16   2   4      457.11      423.75     23.92 o 
  17   2   4      124.07      137.60     12.89 o 
  18   2   4       56.99       57.98      9.41 o 
  19   2   4       23.50       20.11      6.73 o 
  20   2   4      200.89      201.74     11.92 o 
   0   3   4     3760.40     6017.12    102.33 o 
   1   3   4     1089.75     1651.96     46.95 o 
   2   3   4       94.53      -27.24     27.24 o 
   3   3   4      487.38      509.79     21.89 o 
   4   3   4      147.90      158.28     12.81 o 
   5   3   4      651.87      757.66     27.65 o 
   6   3   4      513.67      571.49     24.41 o 
   7   3   4       23.05       32.52      7.78 o 
   8   3   4      250.75      224.69     16.30 o 
   9   3   4      280.02      288.42     19.38 o 
  10   3   4       10.99       25.30      5.43 o 
  11   3   4       91.16      101.19     12.08 o 
  12   3   4      170.91      186.58     16.87 o 
  13   3   4       74.81       73.71     11.27 o 
  14   3   4      399.14      397.73     22.87 o 
  15   3   4       11.78       16.30      6.57 o 
  16   3   4      118.03      132.49     13.46 o 
  17   3   4        3.05        3.89      5.68 o 
  18   3   4       48.65       35.84      8.19 o 
  19   3   4      161.39      169.06     12.08 o 
   0   4   4     1600.36     2149.66     56.11 o 
   1   4   4     1407.63     1821.18     51.17 o 
   2   4   4       70.76      104.36     10.87 o 
   3   4   4       48.40       54.98      9.08 o 
   4   4   4       24.10       40.14      7.70 o 
   5   4   4      836.55      900.38     30.49 o 
   6   4   4      724.93      775.99     29.68 o 
   7   4   4      167.33      191.85     16.30 o 
   8   4   4      353.82      291.02     19.87 o 
   9   4   4      231.81      231.66     16.62 o 
  10   4   4       16.94       24.89      7.95 o 
  11   4   4      168.38      138.66     14.92 o 
  12   4   4      212.78      185.93     17.19 o 
  13   4   4       11.44       12.24      5.76 o 
  14   4   4      652.93      660.52     29.76 o 
  15   4   4       40.11       56.68      8.92 o 
  16   4   4       40.73       45.73      7.78 o 
  17   4   4       49.42       51.41      8.84 o 
  18   4   4      167.62      147.90     11.84 o 
  19   4   4        0.54       -6.08      6.08 o 
   0   5   4      170.05      195.09     14.60 o 
   1   5   4      402.56      487.65     22.30 o 
   2   5   4      444.62      493.73     22.95 o 
   3   5   4      678.75      741.69     28.46 o 
   4   5   4      315.02      378.10     19.62 o 
   5   5   4      930.43      977.00     33.41 o 
   6   5   4      553.55      571.65     26.03 o 
   7   5   4      262.36      314.37     19.14 o 
   8   5   4       67.45       61.38     10.05 o 
   9   5   4      415.56      378.18     21.89 o 
  10   5   4       21.21       28.06      7.78 o 
  11   5   4      698.55      683.31     30.81 o 
  12   5   4       80.94       83.92     12.24 o 
  13   5   4       50.21       51.98      9.89 o 
  14   5   4      109.62      108.98     13.22 o 
  15   5   4       56.77       57.25      9.89 o 
  16   5   4       46.50       32.11      7.70 o 
  17   5   4      246.69      214.07     15.33 o 
  18   5   4       30.07       27.33      7.62 o 
   0   6   4     1595.58     1683.58     44.76 o 
   1   6   4      445.88      482.95     23.03 o 
   2   6   4      313.48      340.07     19.87 o 
   3   6   4      628.55      794.23     30.24 o 
   4   6   4       72.50       79.87     10.87 o 
   5   6   4      227.76      234.58     17.19 o 
   6   6   4      326.88      275.61     18.24 o 
   7   6   4        7.10        5.76      5.51 o 
   8   6   4      335.41      359.29     22.54 o 
   9   6   4      281.50      270.75     20.19 o 
  10   6   4        0.06        0.00      7.87 o 
  11   6   4      467.83      477.92     25.54 o 
  12   6   4      117.79      113.36     13.22 o 
  13   6   4      232.44      251.93     18.08 o 
  14   6   4      104.59      130.87     13.46 o 
  15   6   4       22.35       26.03      8.60 o 
  16   6   4       22.32       23.76      5.92 o 
  17   6   4       61.79       59.76      8.76 o 
  18   6   4       10.43        5.11      5.51 o 
   0   7   4      712.49      773.72     30.65 o 
   1   7   4      381.05      390.27     22.87 o 
   2   7   4      119.23      137.76     13.46 o 
   3   7   4     1024.57     1081.76     37.14 o 
   4   7   4      687.99      718.50     30.81 o 
   5   7   4       92.83       85.63     14.27 o 
   6   7   4       63.42       70.95     12.33 o 
   7   7   4      127.52      134.12     14.68 o 
   8   7   4      677.52      686.47     31.06 o 
   9   7   4       57.19       63.25     12.00 o 
  10   7   4      373.73      400.16     23.60 o 
  11   7   4       60.48       50.11      9.89 o 
  12   7   4      444.86      442.00     24.89 o 
  13   7   4       35.95       39.65      9.41 o 
  14   7   4       18.65       28.22      8.11 o 
  15   7   4       16.62       15.16      5.76 o 
  16   7   4      151.57      143.28     11.76 o 
  17   7   4       98.17      112.22      9.73 o 
   0   8   4      214.20      204.50     16.30 o 
   1   8   4      991.37      933.30     34.95 o 
   2   8   4      140.14      164.93     15.41 o 
   3   8   4      503.88      498.27     26.27 o 
   4   8   4       18.24       10.78      9.89 o 
   5   8   4      838.40      858.37     34.38 o 
   6   8   4       62.09       63.49     11.11 o 
   7   8   4      226.29      215.04     18.00 o 
   8   8   4      443.39      410.54     24.57 o 
   9   8   4        3.62        1.78      7.95 o 
  10   8   4      243.00      229.47     19.30 o 
  11   8   4       26.77       26.52      7.38 o 
  12   8   4      174.18      175.15     14.11 o 
  13   8   4      472.27      484.73     23.60 o 
  14   8   4      599.77      623.14     25.62 o 
  15   8   4       90.91       84.82      8.84 o 
  16   8   4       25.33       28.38      5.92 o 
   0   9   4     2702.83     2569.60     74.44 o 
   1   9   4      417.94      455.30     26.19 o 
   2   9   4      394.72      363.99     22.14 o 
   3   9   4        1.51        5.43      8.35 o 
   4   9   4      907.41      811.34     33.57 o 
   5   9   4       27.62       36.57     10.38 o 
   6   9   4      115.73      122.76     13.95 o 
   7   9   4       42.47       55.38     10.05 o 
   8   9   4      146.67      153.82     15.33 o 
   9   9   4       28.76       31.06      7.70 o 
  10   9   4       81.65      100.38     11.51 o 
  11   9   4      143.28      151.31     14.27 o 
  12   9   4      202.70      216.17     15.33 o 
  13   9   4       18.37       25.14      6.49 o 
  14   9   4      313.77      341.69     16.95 o 
  15   9   4       46.41       60.33      7.14 o 
   0  10   4       57.48       73.38      9.89 o 
   1  10   4      983.22     1015.68     37.22 o 
   2  10   4       57.19       62.35     13.05 o 
   3  10   4      251.46      240.09     18.33 o 
   4  10   4       36.44       43.87     10.54 o 
   5  10   4        2.34        0.00      6.08 o 
   6  10   4       22.09       23.03      8.11 o 
   7  10   4        7.92       24.65      5.92 o 
   8  10   4       80.22      106.71     11.68 o 
   9  10   4      134.93      148.63     14.51 o 
  10  10   4       44.99       51.73      8.11 o 
  11  10   4      419.52      454.00     20.92 o 
  12  10   4       20.07       22.22      7.22 o 
  13  10   4       92.57       88.46      9.08 o 
   0  11   4      140.03      135.74     15.16 o 
   1  11   4      174.91      184.63     15.73 o 
   2  11   4      274.44      296.94     19.95 o 
   3  11   4        1.64       -3.32      6.57 o 
   4  11   4      129.61      130.55     14.35 o 
   5  11   4       50.33       45.25      9.32 o 
   6  11   4      246.88      269.04     17.84 o 
   7  11   4       18.55       18.41      7.22 o 
   8  11   4      147.38      160.63     14.43 o 
   9  11   4       23.95       33.81      6.08 o 
  10  11   4       29.76       29.68      6.32 o 
  11  11   4      148.92      165.90     12.00 o 
  12  11   4      110.21      126.01      9.49 o 
   0  12   4      154.37      154.95     14.92 o 
   1  12   4      188.96      160.06     15.08 o 
   2  12   4      164.27      159.01     15.08 o 
   3  12   4       84.30      102.01     11.43 o 
   4  12   4        6.72       14.43      5.27 o 
   5  12   4      165.36      183.74     13.38 o 
   6  12   4       14.97       22.87      6.57 o 
   7  12   4        3.33       -2.27      7.70 o 
   8  12   4       39.76       58.22      8.19 o 
   9  12   4      120.04      144.90     10.46 o 
   0  13   4       68.65      110.52     10.05 o 
   1  13   4       19.56       26.92      5.68 o 
   2  13   4       37.76       49.30      6.16 o 
   3  13   4        2.56        6.24      6.73 o 
   4  13   4       71.21       82.30      9.00 o 
   5  13   4       71.65       83.76      8.68 o 
   6  13   4       67.72       76.46      7.95 o 
   2   0   5     1798.04     2959.30     71.68 o 
   4   0   5     1129.01     1327.62     40.22 o 
   6   0   5      824.35      906.05     33.97 o 
   8   0   5      154.83      177.17     15.97 o 
  10   0   5      285.75      245.04     20.35 o 
  12   0   5      356.22      311.37     21.57 o 
  14   0   5      164.25      149.28     14.84 o 
  16   0   5      412.57      358.72     19.70 o 
  18   0   5       13.18       17.27      5.11 o 
   1   1   5      924.51     1479.25     40.79 o 
   2   1   5      795.03     1200.07     36.98 o 
   3   1   5      315.43      343.97     20.35 o 
   4   1   5       60.29       84.73     11.35 o 
   5   1   5       74.98       82.79     12.57 o 
   6   1   5      480.49      518.95     25.46 o 
   7   1   5      624.02      734.72     31.06 o 
   8   1   5      334.51      368.05     22.54 o 
   9   1   5        6.21        7.30     12.41 o 
  10   1   5      976.15      912.21     35.84 o 
  11   1   5       23.42       21.41      7.46 o 
  12   1   5      145.17      147.90     15.65 o 
  13   1   5      100.37       67.38     12.49 o 
  14   1   5      137.91      138.01     14.27 o 
  15   1   5       83.55       70.54     10.30 o 
  16   1   5       41.14       43.87      9.41 o 
  17   1   5       66.71       82.14      9.49 o 
  18   1   5      102.91       95.36      9.97 o 
   1   2   5       75.61      118.63     12.73 o 
   2   2   5     1663.35     2504.90     65.44 o 
   3   2   5      432.26      614.79     26.43 o 
   4   2   5      195.27      272.29     18.81 o 
   5   2   5      574.90      703.58     29.27 o 
   6   2   5       65.77       81.00     11.68 o 
   7   2   5      513.24      505.00     25.38 o 
   8   2   5       35.70       22.70      9.32 o 
   9   2   5      344.42      322.40     21.65 o 
  10   2   5     1991.77     1960.16     54.41 o 
  11   2   5      149.29      158.28     15.81 o 
  12   2   5     1147.35     1048.19     39.08 o 
  13   2   5        3.63        7.30      8.51 o 
  14   2   5      117.63      115.38     13.46 o 
  15   2   5       20.65       30.89      8.19 o 
  16   2   5      163.68      143.28     13.05 o 
  17   2   5        9.58        3.65      6.97 o 
  18   2   5      351.34      334.96     16.70 o 
   1   3   5      697.35     1082.49     34.87 o 
   2   3   5       10.43       24.00      7.78 o 
   3   3   5      245.51      288.10     19.30 o 
   4   3   5      233.00      294.67     18.81 o 
   5   3   5     1027.38     1156.12     37.95 o 
   6   3   5       98.71      118.06     13.46 o 
   7   3   5      706.76      721.01     32.03 o 
   8   3   5      583.34      574.90     28.22 o 
   9   3   5      842.48      901.92     35.03 o 
  10   3   5      279.03      222.17     19.70 o 
  11   3   5      106.40       96.57     13.38 o 
  12   3   5       35.19       48.16      8.84 o 
  13   3   5      526.21      520.08     27.08 o 
  14   3   5       84.48       74.19      9.97 o 
  15   3   5      113.01      124.47     12.73 o 
  16   3   5      202.29      183.09     14.11 o 
  17   3   5      164.30      151.06     12.49 o 
  18   3   5       71.64       64.71      7.62 o 
   1   4   5      189.89      193.31     16.38 o 
   2   4   5       85.94      108.17     11.60 o 
   3   4   5      114.53      125.60     14.35 o 
   4   4   5     1342.55     1567.47     44.84 o 
   5   4   5       40.26       58.87      9.89 o 
   6   4   5      349.15      398.70     22.14 o 
   7   4   5      374.81      360.02     22.46 o 
   8   4   5       64.95       62.84     12.24 o 
   9   4   5      242.38      229.39     19.22 o 
  10   4   5      166.14      147.58     15.65 o 
  11   4   5      113.92      120.98     13.05 o 
  12   4   5      137.35       95.92     15.00 o 
  13   4   5      429.58      432.11     23.11 o 
  14   4   5      128.12      114.25     12.89 o 
  15   4   5      140.86      159.41     14.03 o 
  16   4   5      421.76      338.21     19.22 o 
  17   4   5       64.27       70.79      8.68 o 
   1   5   5      603.04      725.55     29.52 o 
   2   5   5      815.78      937.59     34.87 o 
   3   5   5      342.19      394.32     22.79 o 
   4   5   5      331.44      366.51     21.97 o 
   5   5   5      435.26      442.81     24.16 o 
   6   5   5       47.47       51.73      9.89 o 
   7   5   5      306.01      349.80     21.24 o 
   8   5   5       74.38       66.17     11.76 o 
   9   5   5     1318.62     1270.69     42.33 o 
  10   5   5      772.17      760.26     32.92 o 
  11   5   5      179.32      166.79     16.70 o 
  12   5   5      159.73      201.17     17.27 o 
  13   5   5      291.09      265.23     18.33 o 
  14   5   5        4.39        4.54      6.97 o 
  15   5   5       54.57       70.71      9.89 o 
  16   5   5      200.12      219.17     14.35 o 
  17   5   5       83.52       69.90      8.68 o 
   1   6   5     1008.35     1136.09     38.60 o 
   2   6   5       23.22       36.16      8.19 o 
   3   6   5      267.42      302.04     20.35 o 
   4   6   5       99.02      108.98     12.89 o 
   5   6   5       19.97       25.62      8.68 o 
   6   6   5       80.44      103.79     13.22 o 
   7   6   5      346.77      356.61     22.62 o 
   8   6   5      320.05      316.56     21.49 o 
   9   6   5      635.36      629.71     30.41 o 
  10   6   5       69.37       51.65     12.08 o 
  11   6   5       30.41       27.16      9.97 o 
  12   6   5       27.60       33.41      7.70 o 
  13   6   5      261.59      262.72     17.76 o 
  14   6   5       45.42       47.76      8.92 o 
  15   6   5      200.24      193.39     14.76 o 
  16   6   5       33.28       34.95      6.57 o 
   1   7   5      231.77      248.53     18.49 o 
   2   7   5      418.54      434.54     24.49 o 
   3   7   5      605.87      648.04     29.92 o 
   4   7   5      409.62      393.91     22.95 o 
   5   7   5      360.69      397.00     23.27 o 
   6   7   5       52.11       45.89     10.62 o 
   7   7   5      424.04      419.94     23.35 o 
   8   7   5       39.90       40.54      8.76 o 
   9   7   5      415.76      352.24     22.30 o 
  10   7   5      361.67      367.07     22.54 o 
  11   7   5        1.87        4.95      6.41 o 
  12   7   5       12.95       10.22      7.38 o 
  13   7   5       40.15       41.27      9.41 o 
  14   7   5      107.16      101.84     11.43 o 
  15   7   5      127.56      144.98     11.92 o 
   1   8   5        2.65        0.00      9.00 o 
   2   8   5      307.74      322.15     22.06 o 
   3   8   5      235.14      252.50     18.97 o 
   4   8   5       32.63       11.03     14.27 o 
   5   8   5       91.58      105.01     12.49 o 
   6   8   5      114.20      112.55     12.08 o 
   7   8   5       73.81       72.65     13.14 o 
   8   8   5       32.58       18.57      8.35 o 
   9   8   5       70.29       53.76     11.35 o 
  10   8   5       13.17       17.03      7.22 o 
  11   8   5      188.00      183.01     15.33 o 
  12   8   5        4.36       -1.30      6.32 o 
  13   8   5      208.31      240.26     15.08 o 
  14   8   5       27.94       24.97      6.41 o 
   1   9   5      237.30      249.82     19.30 o 
   2   9   5      641.76      697.01     31.06 o 
   3   9   5      169.71      178.96     15.49 o 
   4   9   5      473.99      489.60     26.27 o 
   5   9   5      303.78      302.94     19.38 o 
   6   9   5       32.03       41.84      8.84 o 
   7   9   5       47.83       52.62      8.11 o 
   8   9   5       79.97       67.22     10.87 o 
   9   9   5      589.58      535.81     25.38 o 
  10   9   5      378.71      372.75     21.16 o 
  11   9   5       58.60       59.27      9.49 o 
  12   9   5       39.21       37.14      6.24 o 
  13   9   5       22.18       22.46      5.51 o 
   1  10   5      301.47      351.75     20.43 o 
   2  10   5      220.61      214.15     16.38 o 
   3  10   5      199.70      222.34     17.19 o 
   4  10   5       35.32       31.87     11.92 o 
   5  10   5       52.45       70.30     10.30 o 
   6  10   5      187.12      200.28     15.89 o 
   7  10   5      409.81      454.16     22.14 o 
   8  10   5       36.57       52.46      7.78 o 
   9  10   5      106.91      108.98     11.92 o 
  10  10   5       32.71       33.57      7.70 o 
  11  10   5       27.20       30.00      5.76 o 
   1  11   5        1.56        5.68      6.73 o 
   2  11   5       26.98       17.84      8.03 o 
   3  11   5       30.39       31.30      8.35 o 
   4  11   5      324.45      326.69     18.57 o 
   5  11   5       97.44      100.06      9.57 o 
   6  11   5       20.83       21.00      6.97 o 
   7  11   5       52.30       72.90      8.68 o 
   8  11   5       79.26       77.27      9.16 o 
   9  11   5       64.02       86.28      8.35 o 
   1  12   5      327.75      304.88     16.38 o 
   2  12   5      290.27      265.96     15.41 o 
   3  12   5       37.80       46.95      7.70 o 
   4  12   5      101.48      123.01     10.22 o 
   5  12   5      259.41      285.26     14.92 o 
   6  12   5       70.25       70.95      8.03 o 
   0   0   6      781.19      991.60     36.73 o 
   2   0   6      823.82     1325.83     42.41 o 
   4   0   6      668.46      770.64     33.57 o 
   6   0   6      679.51      715.01     33.73 o 
   8   0   6      997.36      979.76     38.03 o 
  10   0   6      361.07      322.32     21.16 o 
  12   0   6      666.33      580.01     28.54 o 
  14   0   6     2752.06     2371.59     65.76 o 
  16   0   6       72.92       65.27      9.08 o 
   0   1   6     1075.77     1472.92     46.54 o 
   1   1   6     1154.89     1871.70     53.19 o 
   2   1   6      102.84      123.66     15.57 o 
   3   1   6      752.54     1069.36     39.65 o 
   4   1   6      199.41      264.91     20.60 o 
   5   1   6       73.32      120.57     13.62 o 
   6   1   6      132.91      169.39     16.22 o 
   7   1   6      180.57      170.20     17.19 o 
   8   1   6      154.74      175.39     16.78 o 
   9   1   6      133.29      125.03     14.60 o 
  10   1   6      206.17      202.39     18.08 o 
  11   1   6      129.13      139.39     14.11 o 
  12   1   6      254.55      220.15     18.89 o 
  13   1   6      202.65      163.31     14.35 o 
  14   1   6      680.45      622.82     26.11 o 
  15   1   6       28.37       35.43      7.14 o 
  16   1   6      110.06       88.87      9.57 o 
   0   2   6     1508.37     2173.18     67.46 o 
   1   2   6      351.25      496.41     26.11 o 
   2   2   6       64.08      108.25     12.41 o 
   3   2   6       50.63       53.27     10.87 o 
   4   2   6        1.98        1.86     10.38 o 
   5   2   6      514.40      602.63     29.52 o 
   6   2   6      202.60      215.77     17.43 o 
   7   2   6      220.67      179.28     17.51 o 
   8   2   6      210.59      214.88     18.24 o 
   9   2   6       57.35       47.35     10.46 o 
  10   2   6        6.69       15.00      5.35 o 
  11   2   6       17.23       13.30     10.14 o 
  12   2   6       31.73       27.33      7.38 o 
  13   2   6      206.41      188.28     14.84 o 
  14   2   6      229.47      198.98     15.97 o 
  15   2   6       71.69       61.14      9.49 o 
  16   2   6      192.74      183.50     12.16 o 
   0   3   6      668.09     1013.33     36.89 o 
   1   3   6      203.45      312.34     21.24 o 
   2   3   6       49.77       50.35     11.03 o 
   3   3   6       53.54       98.44     11.35 o 
   4   3   6       49.46       63.17     11.60 o 
   5   3   6      694.89      649.98     30.16 o 
   6   3   6      135.17      144.58     15.65 o 
   7   3   6       22.43       28.46      9.89 o 
   8   3   6      595.28      678.85     30.89 o 
   9   3   6       66.79       48.16     11.76 o 
  10   3   6       35.56       45.49     10.05 o 
  11   3   6      101.38       87.09     14.27 o 
  12   3   6      376.07      346.72     21.65 o 
  13   3   6       57.32       31.38      8.68 o 
  14   3   6       60.82       50.35      8.03 o 
  15   3   6       30.37       27.65      7.05 o 
  16   3   6       46.21       38.35      7.46 o 
   0   4   6     1288.04     1516.30     47.35 o 
   1   4   6      752.11     1006.35     37.06 o 
   2   4   6      414.96      527.62     26.76 o 
   3   4   6      439.24      540.27     26.92 o 
   4   4   6        4.92       11.27      8.92 o 
   5   4   6      477.94      479.78     26.19 o 
   6   4   6      639.32      675.36     31.62 o 
   7   4   6      243.31      253.96     19.46 o 
   8   4   6      347.23      316.72     22.14 o 
   9   4   6       12.94       18.73      8.35 o 
  10   4   6       44.39       38.35     10.30 o 
  11   4   6       28.87       20.43      8.76 o 
  12   4   6      350.85      329.53     20.27 o 
  13   4   6       56.50       40.95      9.65 o 
  14   4   6      397.44      399.27     19.62 o 
  15   4   6       13.46       12.57      5.68 o 
   0   5   6      583.02      741.77     32.27 o 
   1   5   6      111.18      148.55     13.62 o 
   2   5   6      180.12      231.74     17.92 o 
   3   5   6       45.59       49.87     12.08 o 
   4   5   6       67.98       74.19     10.62 o 
   5   5   6      333.85      322.40     22.22 o 
   6   5   6        4.02       10.14      6.41 o 
   7   5   6       26.00       48.89      9.00 o 
   8   5   6      133.20      143.36     14.68 o 
   9   5   6      310.56      283.80     21.33 o 
  10   5   6        6.96       -1.70     10.22 o 
  11   5   6      168.51      139.31     14.60 o 
  12   5   6      112.83      108.65     11.43 o 
  13   5   6      184.38      144.49     14.43 o 
  14   5   6       39.76       36.49      8.03 o 
  15   5   6       80.14       85.06      8.35 o 
   0   6   6     1216.55     1350.97     44.35 o 
   1   6   6      567.36      633.44     29.68 o 
   2   6   6      141.15      180.01     16.78 o 
   3   6   6      130.17      134.20     15.57 o 
   4   6   6       90.47       82.14     12.24 o 
   5   6   6      242.98      238.31     19.87 o 
   6   6   6       12.06       25.87      7.70 o 
   7   6   6        2.35        3.65      8.11 o 
   8   6   6       56.49       56.76     11.60 o 
   9   6   6      131.21      121.71     13.38 o 
  10   6   6       31.29       49.22      9.00 o 
  11   6   6       53.69       57.98      9.57 o 
  12   6   6       68.52       73.06      9.41 o 
  13   6   6        4.84        4.62      6.08 o 
  14   6   6       11.95       10.70      5.51 o 
   0   7   6      485.47      456.11     25.30 o 
   1   7   6      759.97      705.20     33.81 o 
   2   7   6      437.42      530.30     26.76 o 
   3   7   6      147.89      111.41     15.57 o 
   4   7   6      292.87      303.26     20.03 o 
   5   7   6      153.56      180.74     15.89 o 
   6   7   6      411.88      427.00     23.92 o 
   7   7   6        4.38       10.22      5.92 o 
   8   7   6      118.42      129.74     13.62 o 
   9   7   6       25.22       35.11      7.46 o 
  10   7   6       12.78       19.14      6.32 o 
  11   7   6      166.81      156.25     13.30 o 
  12   7   6       40.85       44.84      7.30 o 
  13   7   6      142.65      140.12     11.43 o 
   0   8   6      273.64      357.67     21.81 o 
   1   8   6     1566.48     1667.45     48.41 o 
   2   8   6       40.99       35.68      9.81 o 
   3   8   6      610.99      622.49     28.62 o 
   4   8   6      144.53      129.25     14.11 o 
   5   8   6      164.83      205.39     17.60 o 
   6   8   6      146.32      161.77     14.92 o 
   7   8   6       15.52       19.38      7.14 o 
   8   8   6        8.17       16.38      6.65 o 
   9   8   6        2.86        5.35      4.95 o 
  10   8   6       49.36       52.46      9.24 o 
  11   8   6      230.08      228.82     14.43 o 
  12   8   6       52.71       58.95      7.70 o 
   0   9   6      115.31      129.41     13.54 o 
   1   9   6      158.06      157.31     14.35 o 
   2   9   6       77.73       95.60     10.95 o 
   3   9   6       26.38       25.54      8.35 o 
   4   9   6        2.06        6.00      7.95 o 
   5   9   6       18.75        2.92     11.35 o 
   6   9   6       56.55       45.98      9.65 o 
   7   9   6       95.80       84.00     11.27 o 
   8   9   6       96.59      129.09     12.33 o 
   9   9   6       94.28       85.22      9.81 o 
  10   9   6       67.81       75.98      8.27 o 
   0  10   6        8.57        9.81      6.89 o 
   1  10   6      164.64      179.52     14.19 o 
   2  10   6       10.55       15.81      6.41 o 
   3  10   6        8.49        9.41      4.62 o 
   4  10   6       26.78       17.27      6.89 o 
   5  10   6       77.81       72.90      9.57 o 
   6  10   6       41.21       55.06      7.14 o 
   7  10   6       11.65       10.78      5.59 o 
   8  10   6       22.82       22.22      5.11 o 
   0  11   6      160.96      152.60     11.76 o 
   1  11   6       30.44       26.52      7.14 o 
   2  11   6      158.60      141.01     11.27 o 
   3  11   6       39.27       40.38      7.30 o 
   4  11   6      213.47      213.82     13.22 o 
   2   0   7      526.25      712.09     32.19 o 
   4   0   7        4.09        1.95     12.97 o 
   6   0   7      370.42      395.37     24.16 o 
   8   0   7      130.65      113.60     13.70 o 
  10   0   7      513.87      389.13     23.43 o 
  12   0   7      240.79      210.82     15.08 o 
  14   0   7      184.21      166.96     12.00 o 
   1   1   7      176.64      288.34     23.19 o 
   2   1   7       25.97       34.87      9.24 o 
   3   1   7      310.05      336.99     24.57 o 
   4   1   7       47.67       46.30     11.92 o 
   5   1   7       76.92       84.25     12.89 o 
   6   1   7      187.97      134.85     17.92 o 
   7   1   7      466.76      433.65     26.19 o 
   8   1   7       14.68        5.51     11.43 o 
   9   1   7       70.07       66.25     10.46 o 
  10   1   7      329.98      246.34     19.14 o 
  11   1   7       33.93       16.87      8.03 o 
  12   1   7      259.57      201.90     15.33 o 
  13   1   7      143.38      123.09     12.33 o 
  14   1   7       31.44       28.95      6.97 o 
   1   2   7      332.26      409.40     24.89 o 
   2   2   7      528.33      677.96     31.22 o 
   3   2   7      479.35      485.78     27.16 o 
   4   2   7      574.64      680.63     31.38 o 
   5   2   7       41.73       53.68     11.03 o 
   6   2   7      125.21      158.36     15.08 o 
   7   2   7      127.90      137.12     16.30 o 
   8   2   7      365.18      339.75     23.35 o 
   9   2   7       89.05       69.08     12.16 o 
  10   2   7      431.13      356.70     21.00 o 
  11   2   7       17.24       19.30      7.62 o 
  12   2   7      178.31      182.20     13.62 o 
  13   2   7       70.59       81.33      8.76 o 
  14   2   7       29.20       16.05      4.95 o 
   1   3   7      340.97      486.68     25.87 o 
   2   3   7      575.87      643.01     30.65 o 
   3   3   7      114.89      150.74     15.16 o 
   4   3   7      249.68      321.02     21.24 o 
   5   3   7      132.78      158.04     15.73 o 
   6   3   7        5.81       16.14      8.19 o 
   7   3   7      242.75      269.20     18.57 o 
   8   3   7       62.77       67.22     11.92 o 
   9   3   7      204.46      174.58     16.46 o 
  10   3   7      365.50      315.02     20.19 o 
  11   3   7       61.81       52.14      9.08 o 
  12   3   7       39.06       28.14      7.38 o 
  13   3   7      530.66      417.67     18.57 o 
   1   4   7      174.69      219.26     18.49 o 
   2   4   7      454.14      579.19     28.79 o 
   3   4   7       12.98       15.97      9.57 o 
   4   4   7      303.91      376.48     23.60 o 
   5   4   7      206.33      258.01     19.78 o 
   6   4   7        9.51       10.70     14.51 o 
   7   4   7      229.96      228.90     18.24 o 
   8   4   7      152.88      157.55     15.81 o 
   9   4   7      544.09      450.19     24.00 o 
  10   4   7      460.04      365.94     21.00 o 
  11   4   7      149.44       96.41     11.35 o 
  12   4   7       46.46       41.03      7.70 o 
  13   4   7      159.56      162.01     11.27 o 
   1   5   7      147.28      172.47     17.19 o 
   2   5   7      126.71      148.71     15.41 o 
   3   5   7       15.02       23.60      7.30 o 
   4   5   7      274.86      267.10     21.08 o 
   5   5   7       19.75       24.24      7.22 o 
   6   5   7      237.60      238.47     18.73 o 
   7   5   7      151.45      152.60     15.65 o 
   8   5   7       44.83       50.44      8.84 o 
   9   5   7      394.31      318.18     20.03 o 
  10   5   7      639.44      586.49     25.14 o 
  11   5   7       86.06       75.41     10.70 o 
  12   5   7      152.31      153.90     11.51 o 
   1   6   7      719.04      841.75     33.73 o 
   2   6   7      148.90      144.98     15.24 o 
   3   6   7      109.19      141.17     14.51 o 
   4   6   7      311.40      299.77     20.60 o 
   5   6   7       24.26       15.97      8.43 o 
   6   6   7       86.11       66.98      9.08 o 
   7   6   7       62.30       62.84     10.38 o 
   8   6   7       62.71       66.49     11.11 o 
   9   6   7      667.52      605.39     24.57 o 
  10   6   7      115.66      117.33     10.87 o 
  11   6   7       93.81       78.98      8.03 o 
   1   7   7       37.97       25.95      9.57 o 
   2   7   7      800.62      747.12     29.92 o 
   3   7   7       27.75       43.46      8.68 o 
   4   7   7      321.13      340.40     20.27 o 
   5   7   7       61.07       54.33      8.60 o 
   6   7   7        4.16        5.43      8.60 o 
   7   7   7       57.81       49.46      8.03 o 
   8   7   7       16.08        3.57      8.92 o 
   9   7   7       98.61       74.68     10.14 o 
  10   7   7        0.92        0.00      6.16 o 
   1   8   7      123.43      130.79     12.81 o 
   2   8   7      165.37      170.28     13.95 o 
   3   8   7       11.01       12.24      5.43 o 
   4   8   7       17.90       20.27      6.89 o 
   5   8   7      264.67      198.09     14.60 o 
   6   8   7       61.10       77.76      8.76 o 
   7   8   7      148.76      145.79     11.51 o 
   8   8   7        0.31       -6.65      6.65 o 
   1   9   7       54.02       49.71      7.54 o 
   2   9   7      176.20      183.82     13.46 o 
   3   9   7       59.89       61.14      7.78 o 
   4   9   7       67.20       80.84      8.43 o 
   5   9   7      146.11      140.20     10.95 o 
   0   0   8      208.12      229.07     19.70 o 
   2   0   8      100.71       80.68     13.62 o 
   4   0   8      626.88      624.68     29.19 o 
   6   0   8       54.92       56.19     14.92 o 
   8   0   8       64.00       73.87     12.33 o 
  10   0   8        3.30       12.00      9.00 o 
   0   1   8      472.88      505.08     27.08 o 
   1   1   8       19.10       -1.78     11.51 o 
   2   1   8       98.23      115.47     13.78 o 
   3   1   8      436.13      507.11     28.22 o 
   4   1   8       27.39       31.79     11.76 o 
   5   1   8      242.57      235.55     20.11 o 
   6   1   8       29.37        9.49     15.97 o 
   7   1   8       11.13        0.00     12.97 o 
   8   1   8      158.16      110.11     14.19 o 
   9   1   8       62.12       42.41     12.97 o 
  10   1   8       55.59       46.46      9.32 o 
   0   2   8      818.94     1079.74     38.92 o 
   1   2   8       20.28       26.43      8.84 o 
   2   2   8       16.27       30.81      8.84 o 
   3   2   8       12.46        8.27      9.73 o 
   4   2   8       34.06       42.89     11.27 o 
   5   2   8       14.42       19.30      9.81 o 
   6   2   8      275.84      242.04     19.14 o 
   7   2   8       70.64       58.14     12.89 o 
   8   2   8       50.08       62.52     11.35 o 
   9   2   8        7.40       15.24      8.68 o 
  10   2   8       83.77       41.43     10.38 o 
   0   3   8     1149.85     1228.53     40.38 o 
   1   3   8      144.09      134.20     15.00 o 
   2   3   8      233.74      242.53     17.92 o 
   3   3   8        5.65        0.00      9.41 o 
   4   3   8      158.92      172.23     15.41 o 
   5   3   8      113.88      126.49     13.22 o 
   6   3   8      273.22      252.91     18.33 o 
   7   3   8        1.16       -9.97      9.97 o 
   8   3   8      117.52       99.25     12.41 o 
   9   3   8       62.00       40.22      9.97 o 
  10   3   8        0.09        7.78      6.41 o 
   0   4   8      730.67      735.04     29.27 o 
   1   4   8       89.90      107.03     11.27 o 
   2   4   8      236.85      246.74     17.43 o 
   3   4   8      356.29      291.50     19.62 o 
   4   4   8       17.09       32.43      7.30 o 
   5   4   8      286.27      291.02     18.41 o 
   6   4   8       16.63       21.00      8.60 o 
   7   4   8      174.08      137.20     12.81 o 
   8   4   8       78.53       82.46      9.08 o 
   9   4   8       44.26       40.06      7.62 o 
   0   5   8      732.44      741.93     28.95 o 
   1   5   8      223.35      228.34     16.30 o 
   2   5   8      200.86      200.20     15.33 o 
   3   5   8       64.55       72.73      8.92 o 
   4   5   8       86.01       81.65     10.70 o 
   5   5   8       42.07       43.46      7.22 o 
   6   5   8       49.42       58.62      9.24 o 
   7   5   8       40.48       46.79      8.19 o 
   8   5   8       47.50       45.00      8.43 o 
   0   6   8       36.84       39.16      6.97 o 
   1   6   8       22.56       22.62      7.62 o 
   2   6   8      185.87      213.09     14.43 o 
   3   6   8      101.46       89.76     10.30 o 
   4   6   8       35.99       39.25      6.00 o 
   5   6   8      216.16      215.85     13.38 o 
   6   6   8       75.14       73.14      9.49 o 
   0   7   8      122.20      141.66     11.51 o 
   1   7   8      860.11      724.26     25.22 o 
   2   7   8      133.04      128.12     11.35 o 
   3   7   8      116.75       90.33      9.89 o 
   2   0   9      400.13      389.45     24.89 o 
   4   0   9      196.28      185.20     23.92 o 
   1   1   9       23.80       10.62     18.41 o 
   2   1   9       78.82       73.79     16.14 o 
   3   1   9       46.68       27.73     21.89 o 
   4   1   9       63.90       61.38     21.89 o 
   1   2   9      114.14       79.71     14.19 o 
   2   2   9       24.31        9.73     16.62 o 
   3   2   9      112.61       87.57     17.43 o 
                                                 
